# Supplementary material for: Crystal structure of 2,6-di­benzyl­pyrrolo­[3,4-f]iso­indole-1,3,5,7(2H,6H)-tetra­thione
Source: Acta Crystallogr E Crystallogr Commun. 2017 Aug 25;73(Pt 9):1379–81. doi: 10.1107/S2056989017012154 (PMC5588585; doi:10.1107/S2056989017012154)
Supplement: Supplementary file 1 [file e-73-01379-sup1.cif]

##############################################################################
#                                                                            #
# This CIF contains the data in a paper accepted for publication in          #
# Acta Crystallographica Section E. It conforms to the requirements of       #
# Notes for Authors for Acta Crystallographica Section E, and has been       #
# peer reviewed under the auspices of the IUCr Commission on Journals.       #
#                                                                            #
# Full details of the Crystallographic Information File format               #
# are given in the paper "The Crystallographic Information File (CIF):       #
# a New Standard Archive File for Crystallography" by S. R. Hall, F. H.      #
# Allen and I. D. Brown [Acta Cryst. (1991), A47, 655-685].                  #
#                                                                            #
# The current version of the core CIF dictionary is obtainable from          #
# ftp://ftp.iucr.org/pub/cif_core.dic.                                       #
#                                                                            #
# Software is freely available for graphical display of the structure(s)     #
# in this CIF. For information consult the CIF software page                 #
# http://www.iucr.org/resources/cif/software.                                #
#                                                                            #
# This file may be used for bona fide research purposes within the           #
# scientific community so long as proper attribution is given to the journal # 
# article from which it was obtained.                                        #
#                                                                            #
##############################################################################
data_I
_database_code_depnum_ccdc_archive 'CCDC 1570214'
_audit_creation_method     'SHELXL-2014/7'
_chemical_name_systematic
;
2,6-Dibenzylpyrrolo[3,4-<i>f</i>]isoindole-1,3,5,7(2<i>H</i>,6<i>H</i>)-\
tetrathione
;
_chemical_name_common     ?
_chemical_formula_moiety     'C24 H16 N2 S4'
_chemical_formula_sum     'C24 H16 N2 S4'
_chemical_formula_iupac     'C24 H16 N2 S4'
_chemical_formula_weight     460.63
_chemical_melting_point     ?
_shelx_space_group_comment
;
The symmetry employed for this shelxl refinement is uniquely defined
by the following loop, which should always be used as a source of
symmetry information in preference to the above space-group names.
They are only intended as comments.
;
_space_group_crystal_system     monoclinic
_space_group_name_H-M_alt     'P 21/c'
_space_group_name_Hall     '-P 2ybc'
loop_
    _space_group_symop_operation_xyz
    'x, y, z'
    '-x, y+1/2, -z+1/2'
    '-x, -y, -z'
    'x, -y-1/2, z-1/2'
_cell_length_a     6.8571(4)
_cell_length_b     4.7724(3)
_cell_length_c     32.0010(17)
_cell_angle_alpha     90
_cell_angle_beta     95.916(4)
_cell_angle_gamma     90
_cell_volume     1041.65(11)
_cell_formula_units_Z     2
_cell_measurement_reflns_used     3915
_cell_measurement_theta_min     2.56
_cell_measurement_theta_max     25.54
_cell_measurement_temperature     173(2)
_exptl_crystal_description     plate
_exptl_crystal_colour     brown
_exptl_crystal_size_max     0.430
_exptl_crystal_size_mid     0.340
_exptl_crystal_size_min     0.010
_exptl_crystal_density_diffrn     1.469
_exptl_crystal_density_meas     ?
_exptl_crystal_density_method     ?
_exptl_crystal_F_000     476
_exptl_absorpt_coefficient_mu     0.471
_exptl_absorpt_correction_type     multi-scan
_exptl_absorpt_process_details
;
(SADABS; Bruker, 2014)
;
_shelx_estimated_absorpt_T_min     0.823
_shelx_estimated_absorpt_T_max     0.995
_exptl_absorpt_correction_T_min     0.6459
_exptl_absorpt_correction_T_max     0.7457
_diffrn_ambient_temperature     173(2)
_diffrn_radiation_type     MoK\a
_diffrn_radiation_wavelength     0.71073
_diffrn_measurement_device_type     'Bruker APEXII CCD'
_diffrn_measurement_method     '\f and \w scans'
_diffrn_detector_area_resol_mean     ?
_diffrn_reflns_number     1829
_diffrn_reflns_av_R_equivalents     0.0592
_diffrn_reflns_theta_min     1.279
_diffrn_reflns_theta_max     24.997
_diffrn_reflns_theta_full     24.997
_diffrn_measured_fraction_theta_max     1.000
_diffrn_measured_fraction_theta_full     1.000
_diffrn_reflns_limit_h_min     -8
_diffrn_reflns_limit_h_max     8
_diffrn_reflns_limit_k_min     -5
_diffrn_reflns_limit_k_max     5
_diffrn_reflns_limit_l_min     -6
_diffrn_reflns_limit_l_max     38
_refine_special_details
;
Refined as a 2-component twin
;
_reflns_number_total     1829
_reflns_number_gt     1640
_reflns_threshold_expression     'I > 2\s(I)'
_refine_ls_structure_factor_coef     Fsqd
_refine_ls_matrix_type     full
_refine_ls_R_factor_all     0.0440
_refine_ls_R_factor_gt     0.0381
_refine_ls_wR_factor_gt     0.0862
_refine_ls_wR_factor_ref     0.0885
_refine_ls_goodness_of_fit_ref     1.046
_refine_ls_restrained_S_all     1.046
_refine_ls_number_reflns     1829
_refine_ls_number_parameters     137
_refine_ls_number_restraints     0
_refine_ls_hydrogen_treatment     constr
_refine_ls_weighting_scheme     calc
_refine_ls_weighting_details
              'w=1/[\s^2^(Fo^2^)+(0.0370P)^2^+0.6197P] where P=(Fo^2^+2Fc^2^)/3'
_atom_sites_solution_hydrogens     geom
_atom_sites_solution_primary     ?
_atom_sites_solution_secondary     ?
_refine_ls_shift/su_max     0.000
_refine_ls_shift/su_mean     0.000
_refine_diff_density_max     0.261
_refine_diff_density_min     -0.233
_refine_ls_extinction_method     none
_refine_ls_extinction_coef     .
loop_
    _atom_type_symbol
    _atom_type_description
    _atom_type_scat_dispersion_real
    _atom_type_scat_dispersion_imag
    _atom_type_scat_source
    'C' 'C' 0.0033 0.0016
                         'International Tables Vol C Tables 4.2.6.8 and 6.1.1.4'
    'H' 'H' 0.0000 0.0000
                         'International Tables Vol C Tables 4.2.6.8 and 6.1.1.4'
    'N' 'N' 0.0061 0.0033
                         'International Tables Vol C Tables 4.2.6.8 and 6.1.1.4'
    'S' 'S' 0.1246 0.1234
                         'International Tables Vol C Tables 4.2.6.8 and 6.1.1.4'
_computing_data_collection
;
APEX2 (Bruker, 2014)
;
_computing_cell_refinement
;
SAINT (Bruker, 2014)
;
_computing_data_reduction
;
SAINT (Bruker, 2014)
;
_computing_structure_solution
;
SHELXS97 (Sheldrick, 2008)
;
_computing_structure_refinement
;
SHELXL2014 (Sheldrick, 2015)
;
_computing_molecular_graphics
;
DIAMOND (Brandenburg, 2010)
;
_computing_publication_material
;
SHELXTL (Sheldrick, 2008) and publCIF (Westrip, 2010)
;
loop_
    _atom_site_type_symbol
    _atom_site_label
    _atom_site_fract_x
    _atom_site_fract_y
    _atom_site_fract_z
    _atom_site_U_iso_or_equiv
    _atom_site_adp_type
    _atom_site_calc_flag
    _atom_site_occupancy
    _atom_site_disorder_assembly
    _atom_site_disorder_group
    S S1 0.50612(10) 0.30438(16) 0.05735(2) 0.0259(2) Uani d 1 . .
    S S2 1.10897(11) 0.99091(17) 0.10558(2) 0.0299(2) Uani d 1 . .
    N N1 0.7913(3) 0.6607(5) 0.08677(6) 0.0192(5) Uani d 1 . .
    C C1 0.7132(4) 0.4707(6) 0.05665(7) 0.0189(6) Uani d 1 . .
    C C2 0.9678(4) 0.7718(6) 0.07722(7) 0.0199(6) Uani d 1 . .
    C C3 1.0046(4) 0.6467(6) 0.03656(7) 0.0182(6) Uani d 1 . .
    C C4 0.8521(4) 0.4592(6) 0.02468(7) 0.0184(6) Uani d 1 . .
    C C5 1.1572(4) 0.6945(6) 0.01231(7) 0.0199(6) Uani d 1 . .
    H H5 1.2604 0.8225 0.0204 0.024 Uiso calc 1 . .
    C C6 0.6888(4) 0.7471(6) 0.12291(8) 0.0232(6) Uani d 1 . .
    H H6A 0.5503 0.7888 0.1130 0.028 Uiso calc 1 . .
    H H6B 0.7493 0.9218 0.1348 0.028 Uiso calc 1 . .
    C C7 0.6944(4) 0.5277(6) 0.15724(8) 0.0235(6) Uani d 1 . .
    C C8 0.5208(5) 0.4058(6) 0.16745(9) 0.0300(7) Uani d 1 . .
    H H8 0.3993 0.4576 0.1525 0.036 Uiso calc 1 . .
    C C9 0.5252(5) 0.2086(7) 0.19950(10) 0.0411(9) Uani d 1 . .
    H H9 0.4069 0.1252 0.2064 0.049 Uiso calc 1 . .
    C C10 0.7023(5) 0.1345(7) 0.22125(9) 0.0423(9) Uani d 1 . .
    H H10 0.7052 0.0004 0.2433 0.051 Uiso calc 1 . .
    C C11 0.8741(5) 0.2531(7) 0.21127(9) 0.0383(8) Uani d 1 . .
    H H11 0.9952 0.2000 0.2263 0.046 Uiso calc 1 . .
    C C12 0.8711(4) 0.4503(6) 0.17935(8) 0.0289(7) Uani d 1 . .
    H H12 0.9901 0.5326 0.1726 0.035 Uiso calc 1 . .
loop_
    _atom_site_aniso_label
    _atom_site_aniso_U_11
    _atom_site_aniso_U_22
    _atom_site_aniso_U_33
    _atom_site_aniso_U_12
    _atom_site_aniso_U_13
    _atom_site_aniso_U_23
    S1 0.0227(3) 0.0291(4) 0.0261(3) -0.0078(3) 0.0038(3) 0.0008(3)
    S2 0.0311(4) 0.0301(5) 0.0291(4) -0.0100(3) 0.0063(3) -0.0092(3)
    N1 0.0213(11) 0.0168(13) 0.0198(10) -0.0010(10) 0.0041(9) 0.0010(9)
    C1 0.0212(13) 0.0160(15) 0.0193(12) 0.0008(11) 0.0013(10) 0.0051(11)
    C2 0.0235(14) 0.0158(16) 0.0210(12) 0.0014(12) 0.0046(10) 0.0024(11)
    C3 0.0208(13) 0.0153(15) 0.0184(12) 0.0035(12) 0.0022(10) 0.0026(11)
    C4 0.0196(13) 0.0156(16) 0.0202(12) -0.0001(11) 0.0024(10) 0.0046(11)
    C5 0.0208(13) 0.0177(16) 0.0209(13) -0.0005(12) 0.0012(10) 0.0021(11)
    C6 0.0279(14) 0.0180(17) 0.0249(13) 0.0020(12) 0.0089(11) -0.0020(12)
    C7 0.0359(16) 0.0163(16) 0.0197(12) -0.0004(13) 0.0094(11) -0.0036(11)
    C8 0.0359(16) 0.0259(19) 0.0304(15) -0.0014(14) 0.0145(13) -0.0022(13)
    C9 0.057(2) 0.029(2) 0.0427(17) -0.0066(17) 0.0301(16) -0.0013(15)
    C10 0.070(2) 0.032(2) 0.0276(16) -0.0005(18) 0.0169(16) 0.0040(14)
    C11 0.053(2) 0.033(2) 0.0273(15) 0.0034(17) 0.0005(14) 0.0030(14)
    C12 0.0365(16) 0.0238(18) 0.0272(14) -0.0037(14) 0.0068(12) -0.0010(13)
_geom_special_details
;
 All esds (except the esd in the dihedral angle between two l.s. planes)
 are estimated using the full covariance matrix.  The cell esds are taken
 into account individually in the estimation of esds in distances, angles
 and torsion angles; correlations between esds in cell parameters are only
 used when they are defined by crystal symmetry.  An approximate (isotropic)
 treatment of cell esds is used for estimating esds involving l.s. planes.
;
loop_
    _geom_bond_atom_site_label_1
    _geom_bond_atom_site_label_2
    _geom_bond_site_symmetry_2
    _geom_bond_distance
    _geom_bond_publ_flag
    S1 C1 . 1.629(3) ?
    S2 C2 . 1.635(3) ?
    N1 C2 . 1.384(3) ?
    N1 C1 . 1.390(3) ?
    N1 C6 . 1.473(3) ?
    C1 C4 . 1.469(3) ?
    C2 C3 . 1.477(3) ?
    C3 C5 . 1.384(4) ?
    C3 C4 . 1.399(4) ?
    C4 C5 3_765 1.388(3) ?
    C5 C4 3_765 1.388(3) ?
    C5 H5 . 0.9500 ?
    C6 C7 . 1.515(4) ?
    C6 H6A . 0.9900 ?
    C6 H6B . 0.9900 ?
    C7 C12 . 1.388(4) ?
    C7 C8 . 1.394(4) ?
    C8 C9 . 1.390(4) ?
    C8 H8 . 0.9500 ?
    C9 C10 . 1.382(5) ?
    C9 H9 . 0.9500 ?
    C10 C11 . 1.374(5) ?
    C10 H10 . 0.9500 ?
    C11 C12 . 1.388(4) ?
    C11 H11 . 0.9500 ?
    C12 H12 . 0.9500 ?
loop_
    _geom_angle_atom_site_label_1
    _geom_angle_atom_site_label_2
    _geom_angle_atom_site_label_3
    _geom_angle_site_symmetry_1
    _geom_angle_site_symmetry_3
    _geom_angle
    _geom_angle_publ_flag
    C2 N1 C1 . . 112.3(2) ?
    C2 N1 C6 . . 124.4(2) ?
    C1 N1 C6 . . 123.1(2) ?
    N1 C1 C4 . . 106.0(2) ?
    N1 C1 S1 . . 125.63(19) ?
    C4 C1 S1 . . 128.3(2) ?
    N1 C2 C3 . . 105.8(2) ?
    N1 C2 S2 . . 127.14(19) ?
    C3 C2 S2 . . 127.06(19) ?
    C5 C3 C4 . . 122.7(2) ?
    C5 C3 C2 . . 129.4(2) ?
    C4 C3 C2 . . 107.9(2) ?
    C5 C4 C3 3_765 . 122.5(2) ?
    C5 C4 C1 3_765 . 129.6(2) ?
    C3 C4 C1 . . 107.9(2) ?
    C3 C5 C4 . 3_765 114.8(2) ?
    C3 C5 H5 . . 122.6 ?
    C4 C5 H5 3_765 . 122.6 ?
    N1 C6 C7 . . 113.4(2) ?
    N1 C6 H6A . . 108.9 ?
    C7 C6 H6A . . 108.9 ?
    N1 C6 H6B . . 108.9 ?
    C7 C6 H6B . . 108.9 ?
    H6A C6 H6B . . 107.7 ?
    C12 C7 C8 . . 119.4(3) ?
    C12 C7 C6 . . 120.6(2) ?
    C8 C7 C6 . . 120.0(2) ?
    C9 C8 C7 . . 120.1(3) ?
    C9 C8 H8 . . 120.0 ?
    C7 C8 H8 . . 120.0 ?
    C10 C9 C8 . . 119.7(3) ?
    C10 C9 H9 . . 120.1 ?
    C8 C9 H9 . . 120.1 ?
    C11 C10 C9 . . 120.5(3) ?
    C11 C10 H10 . . 119.8 ?
    C9 C10 H10 . . 119.8 ?
    C10 C11 C12 . . 120.2(3) ?
    C10 C11 H11 . . 119.9 ?
    C12 C11 H11 . . 119.9 ?
    C11 C12 C7 . . 120.1(3) ?
    C11 C12 H12 . . 119.9 ?
    C7 C12 H12 . . 119.9 ?
loop_
    _geom_torsion_atom_site_label_1
    _geom_torsion_atom_site_label_2
    _geom_torsion_atom_site_label_3
    _geom_torsion_atom_site_label_4
    _geom_torsion_site_symmetry_1
    _geom_torsion_site_symmetry_2
    _geom_torsion_site_symmetry_3
    _geom_torsion_site_symmetry_4
    _geom_torsion
    _geom_torsion_publ_flag
    C2 N1 C1 C4 . . . . -0.2(3) ?
    C6 N1 C1 C4 . . . . 175.6(2) ?
    C2 N1 C1 S1 . . . . -178.89(19) ?
    C6 N1 C1 S1 . . . . -3.1(3) ?
    C1 N1 C2 C3 . . . . 1.5(3) ?
    C6 N1 C2 C3 . . . . -174.3(2) ?
    C1 N1 C2 S2 . . . . -177.3(2) ?
    C6 N1 C2 S2 . . . . 7.0(4) ?
    N1 C2 C3 C5 . . . . 177.5(3) ?
    S2 C2 C3 C5 . . . . -3.8(4) ?
    N1 C2 C3 C4 . . . . -2.2(3) ?
    S2 C2 C3 C4 . . . . 176.5(2) ?
    C5 C3 C4 C5 . . . 3_765 0.3(4) ?
    C2 C3 C4 C5 . . . 3_765 -180.0(2) ?
    C5 C3 C4 C1 . . . . -177.6(2) ?
    C2 C3 C4 C1 . . . . 2.1(3) ?
    N1 C1 C4 C5 . . . 3_765 -179.0(3) ?
    S1 C1 C4 C5 . . . 3_765 -0.3(4) ?
    N1 C1 C4 C3 . . . . -1.2(3) ?
    S1 C1 C4 C3 . . . . 177.4(2) ?
    C4 C3 C5 C4 . . . 3_765 -0.3(4) ?
    C2 C3 C5 C4 . . . 3_765 -180.0(2) ?
    C2 N1 C6 C7 . . . . -108.7(3) ?
    C1 N1 C6 C7 . . . . 76.0(3) ?
    N1 C6 C7 C12 . . . . 64.7(3) ?
    N1 C6 C7 C8 . . . . -116.7(3) ?
    C12 C7 C8 C9 . . . . 0.0(4) ?
    C6 C7 C8 C9 . . . . -178.7(3) ?
    C7 C8 C9 C10 . . . . 0.1(5) ?
    C8 C9 C10 C11 . . . . -0.3(5) ?
    C9 C10 C11 C12 . . . . 0.4(5) ?
    C10 C11 C12 C7 . . . . -0.3(5) ?
    C8 C7 C12 C11 . . . . 0.1(4) ?
    C6 C7 C12 C11 . . . . 178.8(3) ?
loop_
    _geom_hbond_atom_site_label_D
    _geom_hbond_atom_site_label_H
    _geom_hbond_atom_site_label_A
    _geom_hbond_site_symmetry_A
    _geom_hbond_distance_DH
    _geom_hbond_distance_HA
    _geom_hbond_distance_DA
    _geom_hbond_angle_DHA
    C6 H6B S2 . 0.99 2.75 3.208(3) 109.0
    C6 H6B Cg1 1_565 0.99 2.66 3.498(3) 142.0
_shelx_hkl_file
;
   1   0   0   30712    1131   1
  -2   0   2  223016    6478  -2
   2   0   0  223016    6478   1
   3   0   0  380673    9404   1
  -4   0   4   50945    1609  -2
   4   0   0   50945    1609   1
   5   0   0  376255   12501   1
  -6   0   6  138915    5309  -2
   6   0   0  138915    5309   1
   7   0   0    3055    3048   1
  -8   0   8   56029    5179  -2
   8   0   0   56029    5179   1
  -1  -1   1   90447    3693  -2
   1   1   0   90447    3693   1
  -2  -1   2   75890    1686  -2
   2   1   0   75890    1686   1
  -3  -1   3   59899    1587  -2
   3   1   0   59899    1587   1
  -4  -1   4   31914    1383  -2
   4   1   0   31914    1383   1
  -5  -1   5   12741    1178  -2
   5   1   0   12741    1178   1
  -6  -1   6   66028    2509  -2
   6   1   0   66028    2509   1
  -7  -1   7     715     809  -2
   7   1   0     715     809   1
   0  -2   0    9234     892  -2
   0   2   0    9234     892   1
  -1  -2   1  190626    4173  -2
   1   2   0  190626    4173   1
  -2  -2   2  155201    3145  -2
   2   2   0  155201    3145   1
  -3  -2   3   13490     746  -2
   3   2   0   13490     746   1
  -4  -2   4  233215    5114  -2
   4   2   0  233215    5114   1
  -5  -2   5   25757    1230  -2
   5   2   0   25757    1230   1
  -6  -2   6   87820    3679  -2
   6   2   0   87820    3679   1
  -7  -2   7   29969    4162  -2
   7   2   0   29969    4162   1
  -1  -3   1   27448    1160  -2
   1   3   0   27448    1160   1
  -2  -3   2    1943     685  -2
   2   3   0    1943     685   1
  -3  -3   3    7059    1073  -2
   3   3   0    7059    1073   1
  -4  -3   4   16828    1039  -2
   4   3   0   16828    1039   1
  -5  -3   5    5318     725  -2
   5   3   0    5318     725   1
  -6  -3   6    2205     960  -2
   6   3   0    2205     960   1
   0  -4   0  166659   10506  -2
   0   4   0  166659   10506   1
  -1  -4   1   21877    1877  -2
   1   4   0   21877    1877   1
  -2  -4   2    7053    1432  -2
   2   4   0    7053    1432   1
  -3  -4   3    4093    1708  -2
   3   4   0    4093    1708   1
  -4  -4   4   35104    2792  -2
   4   4   0   35104    2792   1
  -5  -4   5   80272    4846  -2
   5   4   0   80272    4846   1
  -1  -5   1   26162    3535  -2
   1   5   0   26162    3535   1
  -2  -5   2   30405    3239  -2
   2   5   0   30405    3239   1
  -3  -5   3   16922    3452  -2
   3   5   0   16922    3452   1
   8  -1  -7    5666    1186  -2
  -8   1   1    5666    1186   1
   7  -1  -6   13043    1001  -2
  -7   1   1   13043    1001   1
   6  -1  -5  161056    4845  -2
  -6   1   1  161056    4845   1
   5  -1  -4   27554    1595  -2
  -5   1   1   27554    1595   1
   4  -1  -3   60065    1993  -2
  -4   1   1   60065    1993   1
   3  -1  -2  108064    2500  -2
  -3   1   1  108064    2500   1
   2  -1  -1  233194    4466  -2
  -2   1   1  233194    4466   1
   1  -1   0  524918    8180  -2
  -1   1   1  524918    8180   1
   0  -1   1  362125   16188  -2
   0   1   1  362125   16188   1
  -1  -1   2   91048    3018  -2
   1   1   1   91048    3018   1
  -2  -1   3   82355    1805  -2
   2   1   1   82355    1805   1
  -3  -1   4   30479    1027  -2
   3   1   1   30479    1027   1
  -4  -1   5  130523    3629  -2
   4   1   1  130523    3629   1
  -5  -1   6   16826    1752  -2
   5   1   1   16826    1752   1
  -6  -1   7    8087     874  -2
   6   1   1    8087     874   1
  -7  -1   8    4650     761  -2
   7   1   1    4650     761   1
   7  -2  -6     732     861  -2
  -7   2   1     732     861   1
   6  -2  -5    1084     604  -2
  -6   2   1    1084     604   1
   5  -2  -4   19630    1283  -2
  -5   2   1   19630    1283   1
   4  -2  -3    1785     427  -2
  -4   2   1    1785     427   1
   3  -2  -2   22261     930  -2
  -3   2   1   22261     930   1
   2  -2  -1   85297    1897  -2
  -2   2   1   85297    1897   1
   1  -2   0   26915    1784  -2
  -1   2   1   26915    1784   1
   0  -2   1     370     316  -2
   0   2   1     370     316   1
  -1  -2   2   21226    1614  -2
   1   2   1   21226    1614   1
  -2  -2   3   27478     855  -2
   2   2   1   27478     855   1
  -3  -2   4  115484    2751  -2
   3   2   1  115484    2751   1
  -4  -2   5    1975     450  -2
   4   2   1    1975     450   1
  -5  -2   6    9125     783  -2
   5   2   1    9125     783   1
  -6  -2   7   11282    1148  -2
   6   2   1   11282    1148   1
  -7  -2   8    5802     897  -2
   7   2   1    5802     897   1
   6  -3  -5    2513     912  -2
  -6   3   1    2513     912   1
   5  -3  -4   27086    1373  -2
  -5   3   1   27086    1373   1
   4  -3  -3   52740    1893  -2
  -4   3   1   52740    1893   1
   3  -3  -2   43060    2010  -2
  -3   3   1   43060    2010   1
   2  -3  -1  164097    4863  -2
  -2   3   1  164097    4863   1
   1  -3   0   66861    2013  -2
  -1   3   1   66861    2013   1
   0  -3   1  184334   10076  -2
   0   3   1  184334   10076   1
  -1  -3   2   27698    1074  -2
   1   3   1   27698    1074   1
  -2  -3   3   45298    2006  -2
   2   3   1   45298    2006   1
  -3  -3   4  189859    5875  -2
   3   3   1  189859    5875   1
  -4  -3   5    7371     707  -2
   4   3   1    7371     707   1
  -5  -3   6    7272     958  -2
   5   3   1    7272     958   1
  -6  -3   7   54582    4661  -2
   6   3   1   54582    4661   1
   5  -4  -4    3067    1455  -2
  -5   4   1    3067    1455   1
   4  -4  -3    8713    1574  -2
  -4   4   1    8713    1574   1
   3  -4  -2   24881    3497  -2
  -3   4   1   24881    3497   1
   2  -4  -1    4000    1234  -2
  -2   4   1    4000    1234   1
   1  -4   0   13828    1588  -2
  -1   4   1   13828    1588   1
   0  -4   1   17704    2205  -2
   0   4   1   17704    2205   1
  -1  -4   2     350     735  -2
   1   4   1     350     735   1
  -2  -4   3   18901    2016  -2
   2   4   1   18901    2016   1
  -3  -4   4    3668    1377  -2
   3   4   1    3668    1377   1
  -4  -4   5    6878    1460  -2
   4   4   1    6878    1460   1
  -5  -4   6    2831    1695  -2
   5   4   1    2831    1695   1
   3  -5  -2   15913    2932  -2
  -3   5   1   15913    2932   1
   2  -5  -1    6601    2395  -2
  -2   5   1    6601    2395   1
   1  -5   0   72706    7177  -2
  -1   5   1   72706    7177   1
   0  -5   1   12113    2366  -2
   0   5   1   12113    2366   1
  -1  -5   2   10522    1739  -2
   1   5   1   10522    1739   1
  -2  -5   3    2630    1447  -2
   2   5   1    2630    1447   1
  -3  -5   4    7004    2124  -2
   3   5   1    7004    2124   1
   8   0  -6    2297    2313  -2
  -8   0   2    2297    2313   1
  -7   0   2   93756    9019   1
   6   0  -4   50098    4854  -2
  -6   0   2   50098    4854   1
  -5   0   2   26413    2336   1
   4   0  -2   74768    2073  -2
  -4   0   2   74768    2073   1
  -3   0   2    9427     773   1
   2   0   0  475454   18453  -2
  -2   0   2  475454   18453   1
  -1   0   2  177761    6995   1
   0   0   2  421415   11154  -2
   0   0   2  421415   11154   1
   1   0   2 1067982   17971   1
  -2   0   4   51490    1529  -2
   2   0   2   51490    1529   1
   3   0   2  402910    9981   1
  -4   0   6   38642    1700  -2
   4   0   2   38642    1700   1
   5   0   2   16582    1511   1
  -6   0   8   48253    2624  -2
   6   0   2   48253    2624   1
   7   0   2   60750    3043   1
  -8   0  10   37808    3813  -2
   8   0   2   37808    3813   1
   8  -1  -6   24228    1608  -2
  -8   1   2   24228    1608   1
   7  -1  -5   10039     883  -2
  -7   1   2   10039     883   1
   6  -1  -4    1937     756  -2
  -6   1   2    1937     756   1
   5  -1  -3   94634    4168  -2
  -5   1   2   94634    4168   1
   4  -1  -2     227     361  -2
  -4   1   2     227     361   1
   3  -1  -1  235162    4604  -2
  -3   1   2  235162    4604   1
   2  -1   0  213741    4113  -2
  -2   1   2  213741    4113   1
   1  -1   1  526663    8209  -2
  -1   1   2  526663    8209   1
   0  -1   2    1586     342  -2
   0   1   2    1586     342   1
  -1  -1   3  260275    4144  -2
   1   1   2  260275    4144   1
  -2  -1   4  199300    3879  -2
   2   1   2  199300    3879   1
  -3  -1   5  171793    3735  -2
   3   1   2  171793    3735   1
  -4  -1   6   24554    1117  -2
   4   1   2   24554    1117   1
  -5  -1   7   36324    1547  -2
   5   1   2   36324    1547   1
  -6  -1   8   17362    1245  -2
   6   1   2   17362    1245   1
  -7  -1   9   21793    1821  -2
   7   1   2   21793    1821   1
   7  -2  -5    3857    1058  -2
  -7   2   2    3857    1058   1
   6  -2  -4   52537    3052  -2
  -6   2   2   52537    3052   1
   5  -2  -3   10543     806  -2
  -5   2   2   10543     806   1
   4  -2  -2   34117    1325  -2
  -4   2   2   34117    1325   1
   3  -2  -1  130572    3023  -2
  -3   2   2  130572    3023   1
   2  -2   0   23905    2318  -2
  -2   2   2   23905    2318   1
   1  -2   1  139342    3371  -2
  -1   2   2  139342    3371   1
   0  -2   2   19205    1042  -2
   0   2   2   19205    1042   1
  -1  -2   3    4638     507  -2
   1   2   2    4638     507   1
  -2  -2   4  224388    4374  -2
   2   2   2  224388    4374   1
  -3  -2   5   70766    1897  -2
   3   2   2   70766    1897   1
  -4  -2   6   83083    2254  -2
   4   2   2   83083    2254   1
  -5  -2   7    4464     662  -2
   5   2   2    4464     662   1
  -6  -2   8   14227    1203  -2
   6   2   2   14227    1203   1
  -7  -2   9   26574    1710  -2
   7   2   2   26574    1710   1
   6  -3  -4       0     589  -2
  -6   3   2       0     589   1
   5  -3  -3       0     437  -2
  -5   3   2       0     437   1
   4  -3  -2    1727     471  -2
  -4   3   2    1727     471   1
   3  -3  -1   33286    1451  -2
  -3   3   2   33286    1451   1
   2  -3   0     376     557  -2
  -2   3   2     376     557   1
   1  -3   1   14181    1112  -2
  -1   3   2   14181    1112   1
   0  -3   2    4588     529  -2
   0   3   2    4588     529   1
  -1  -3   3     287     276  -2
   1   3   2     287     276   1
  -2  -3   4   17096    1359  -2
   2   3   2   17096    1359   1
  -3  -3   5   20336    1661  -2
   3   3   2   20336    1661   1
  -4  -3   6   12403    1056  -2
   4   3   2   12403    1056   1
  -5  -3   7    2044     662  -2
   5   3   2    2044     662   1
  -6  -3   8    2544    1581  -2
   6   3   2    2544    1581   1
   5  -4  -3   15662    2187  -2
  -5   4   2   15662    2187   1
   4  -4  -2    4350    1352  -2
  -4   4   2    4350    1352   1
   3  -4  -1   12879    1974  -2
  -3   4   2   12879    1974   1
   2  -4   0   33231    2792  -2
  -2   4   2   33231    2792   1
   1  -4   1    1594    1095  -2
  -1   4   2    1594    1095   1
   0  -4   2    9344    1282  -2
   0   4   2    9344    1282   1
  -1  -4   3   14355    2230  -2
   1   4   2   14355    2230   1
  -2  -4   4   54016    5182  -2
   2   4   2   54016    5182   1
  -3  -4   5   34288    4383  -2
   3   4   2   34288    4383   1
  -4  -4   6    2580    1244  -2
   4   4   2    2580    1244   1
  -5  -4   7    6447    1991  -2
   5   4   2    6447    1991   1
   3  -5  -1   21669    3766  -2
  -3   5   2   21669    3766   1
   2  -5   0    7014    1913  -2
  -2   5   2    7014    1913   1
   1  -5   1   15758    2543  -2
  -1   5   2   15758    2543   1
   0  -5   2    1112    1135  -2
   0   5   2    1112    1135   1
  -1  -5   3    6457    1519  -2
   1   5   2    6457    1519   1
  -2  -5   4    6029    3353  -2
   2   5   2    6029    3353   1
  -3  -5   5    1548    1596  -2
   3   5   2    1548    1596   1
   8  -1  -5   15063    1245  -2
  -8   1   3   15063    1245   1
   7  -1  -4   20508    1221  -2
  -7   1   3   20508    1221   1
   6  -1  -3   44368    2463  -2
  -6   1   3   44368    2463   1
   5  -1  -2   10475    1971  -2
  -5   1   3   10475    1971   1
   4  -1  -1   41787    1391  -2
  -4   1   3   41787    1391   1
   3  -1   0   45473    1217  -2
  -3   1   3   45473    1217   1
   2  -1   1   90767    1934  -2
  -2   1   3   90767    1934   1
   1  -1   2  188343    3049  -2
  -1   1   3  188343    3049   1
   0  -1   3   73829    1961  -2
   0   1   3   73829    1961   1
  -1  -1   4  901523   13320  -2
   1   1   3  901523   13320   1
  -2  -1   5  110806    2317  -2
   2   1   3  110806    2317   1
  -3  -1   6   12157     915  -2
   3   1   3   12157     915   1
  -4  -1   7    5669     617  -2
   4   1   3    5669     617   1
  -5  -1   8    6017     713  -2
   5   1   3    6017     713   1
  -6  -1   9   28219    1525  -2
   6   1   3   28219    1525   1
  -7  -1  10    5049     804  -2
   7   1   3    5049     804   1
   7  -2  -4     210     744  -2
  -7   2   3     210     744   1
   6  -2  -3    5862     864  -2
  -6   2   3    5862     864   1
   5  -2  -2   93383    2689  -2
  -5   2   3   93383    2689   1
   4  -2  -1   12650     799  -2
  -4   2   3   12650     799   1
   3  -2   0   23935     989  -2
  -3   2   3   23935     989   1
   2  -2   1   48259    1230  -2
  -2   2   3   48259    1230   1
   1  -2   2   27845     935  -2
  -1   2   3   27845     935   1
   0  -2   3   71650    2262  -2
   0   2   3   71650    2262   1
  -1  -2   4  253156    5364  -2
   1   2   3  253156    5364   1
  -2  -2   5   36418    1171  -2
   2   2   3   36418    1171   1
  -3  -2   6    5616     538  -2
   3   2   3    5616     538   1
  -4  -2   7    5236     616  -2
   4   2   3    5236     616   1
  -5  -2   8   35053    1489  -2
   5   2   3   35053    1489   1
  -6  -2   9   12795    1179  -2
   6   2   3   12795    1179   1
  -7  -2  10    8401    1067  -2
   7   2   3    8401    1067   1
   6  -3  -3    1742    1073  -2
  -6   3   3    1742    1073   1
   5  -3  -2    4629     667  -2
  -5   3   3    4629     667   1
   4  -3  -1  111080    3060  -2
  -4   3   3  111080    3060   1
   3  -3   0   45839    1588  -2
  -3   3   3   45839    1588   1
   2  -3   1  117504    3756  -2
  -2   3   3  117504    3756   1
   1  -3   2    2145     542  -2
  -1   3   3    2145     542   1
   0  -3   3   49171    1744  -2
   0   3   3   49171    1744   1
  -1  -3   4   60519    1580  -2
   1   3   3   60519    1580   1
  -2  -3   5   10762    1109  -2
   2   3   3   10762    1109   1
  -3  -3   6   54001    2639  -2
   3   3   3   54001    2639   1
  -4  -3   7    4538     940  -2
   4   3   3    4538     940   1
  -5  -3   8    3307     785  -2
   5   3   3    3307     785   1
  -6  -3   9   84066    7246  -2
   6   3   3   84066    7246   1
   5  -4  -2   14988    2171  -2
  -5   4   3   14988    2171   1
   4  -4  -1   10285    1807  -2
  -4   4   3   10285    1807   1
   3  -4   0    1609    1197  -2
  -3   4   3    1609    1197   1
   2  -4   1   89945    4310  -2
  -2   4   3   89945    4310   1
   1  -4   2   51536    2832  -2
  -1   4   3   51536    2832   1
   0  -4   3    6966    1201  -2
   0   4   3    6966    1201   1
  -1  -4   4   53007    3564  -2
   1   4   3   53007    3564   1
  -2  -4   5   57529    3268  -2
   2   4   3   57529    3268   1
  -3  -4   6   31218    3497  -2
   3   4   3   31218    3497   1
  -4  -4   7   58959    5358  -2
   4   4   3   58959    5358   1
  -5  -4   8   31271    3543  -2
   5   4   3   31271    3543   1
   3  -5   0   67910    5837  -2
  -3   5   3   67910    5837   1
   2  -5   1    3131    1651  -2
  -2   5   3    3131    1651   1
   1  -5   2   25024    3222  -2
  -1   5   3   25024    3222   1
   0  -5   3   51602    5413  -2
   0   5   3   51602    5413   1
  -1  -5   4     587    1161  -2
   1   5   3     587    1161   1
  -2  -5   5   51737    7004  -2
   2   5   3   51737    7004   1
  -3  -5   6   13078    2524  -2
   3   5   3   13078    2524   1
   8   0  -4    1594    1225  -2
  -8   0   4    1594    1225   1
  -7   0   4    2018    2015   1
   6   0  -2    6572     766  -2
  -6   0   4    6572     766   1
  -5   0   4    3180     435   1
   4   0   0   56174    1808  -2
  -4   0   4   56174    1808   1
  -3   0   4   50460    2783   1
   2   0   2  101329    4451  -2
  -2   0   4  101329    4451   1
  -1   0   4   37503    1855   1
   0   0   4   87896    2150  -2
   0   0   4   87896    2150   1
   1   0   4   66887    1336   1
  -2   0   6  103167    3749  -2
   2   0   4  103167    3749   1
   3   0   4  147847    3704   1
  -4   0   8   89417    5385  -2
   4   0   4   89417    5385   1
   5   0   4  124234    4776   1
  -6   0  10  133996    5288  -2
   6   0   4  133996    5288   1
   7   0   4   34431    2192   1
   8  -1  -4   16227    1304  -2
  -8   1   4   16227    1304   1
   7  -1  -3    6966     734  -2
  -7   1   4    6966     734   1
   6  -1  -2    2849     650  -2
  -6   1   4    2849     650   1
   5  -1  -1   88306    2765  -2
  -5   1   4   88306    2765   1
   4  -1   0   29525    1263  -2
  -4   1   4   29525    1263   1
   3  -1   1   74084    1715  -2
  -3   1   4   74084    1715   1
   2  -1   2   69029    2166  -2
  -2   1   4   69029    2166   1
   1  -1   3   90437    3419  -2
  -1   1   4   90437    3419   1
   0  -1   4  340086    6963  -2
   0   1   4  340086    6963   1
  -1  -1   5 1588646   25465  -2
   1   1   4 1588646   25465   1
  -2  -1   6   27801     974  -2
   2   1   4   27801     974   1
  -3  -1   7   38326    1138  -2
   3   1   4   38326    1138   1
  -4  -1   8   12448     781  -2
   4   1   4   12448     781   1
  -5  -1   9   74444    2112  -2
   5   1   4   74444    2112   1
  -6  -1  10   22059    1409  -2
   6   1   4   22059    1409   1
  -7  -1  11   59195    2672  -2
   7   1   4   59195    2672   1
   7  -2  -3       0     788  -2
  -7   2   4       0     788   1
   6  -2  -2    6755     910  -2
  -6   2   4    6755     910   1
   5  -2  -1   66133    2549  -2
  -5   2   4   66133    2549   1
   4  -2   0   81915    2175  -2
  -4   2   4   81915    2175   1
   3  -2   1  152005    3419  -2
  -3   2   4  152005    3419   1
   2  -2   2   28247    1959  -2
  -2   2   4   28247    1959   1
   1  -2   3   50671    2691  -2
  -1   2   4   50671    2691   1
   0  -2   4  188673    4718  -2
   0   2   4  188673    4718   1
  -1  -2   5   89409    2093  -2
   1   2   4   89409    2093   1
  -2  -2   6   78752    1773  -2
   2   2   4   78752    1773   1
  -3  -2   7   14741    1096  -2
   3   2   4   14741    1096   1
  -4  -2   8   17270     996  -2
   4   2   4   17270     996   1
  -5  -2   9   19918    1162  -2
   5   2   4   19918    1162   1
  -6  -2  10    7985     823  -2
   6   2   4    7985     823   1
  -7  -2  11     671     685  -2
   7   2   4     671     685   1
   6  -3  -2     532     600  -2
  -6   3   4     532     600   1
   5  -3  -1   14533    1291  -2
  -5   3   4   14533    1291   1
   4  -3   0    7738     708  -2
  -4   3   4    7738     708   1
   3  -3   1   27881    2624  -2
  -3   3   4   27881    2624   1
   2  -3   2   38092    1892  -2
  -2   3   4   38092    1892   1
   1  -3   3   25575    1557  -2
  -1   3   4   25575    1557   1
   0  -3   4    1014     255  -2
   0   3   4    1014     255   1
  -1  -3   5   72429    1807  -2
   1   3   4   72429    1807   1
  -2  -3   6   12420    1176  -2
   2   3   4   12420    1176   1
  -3  -3   7   60938    2656  -2
   3   3   4   60938    2656   1
  -4  -3   8   10019    1061  -2
   4   3   4   10019    1061   1
  -5  -3   9    3642     770  -2
   5   3   4    3642     770   1
  -6  -3  10   16502    1728  -2
   6   3   4   16502    1728   1
   5  -4  -1    2809    1398  -2
  -5   4   4    2809    1398   1
   4  -4   0    9723    1612  -2
  -4   4   4    9723    1612   1
   3  -4   1    7103    1609  -2
  -3   4   4    7103    1609   1
   2  -4   2   28203    2612  -2
  -2   4   4   28203    2612   1
   1  -4   3   16659    1835  -2
  -1   4   4   16659    1835   1
   0  -4   4   51332    3347  -2
   0   4   4   51332    3347   1
  -1  -4   5   39596    3192  -2
   1   4   4   39596    3192   1
  -2  -4   6   51903    4287  -2
   2   4   4   51903    4287   1
  -3  -4   7   31601    3154  -2
   3   4   4   31601    3154   1
  -4  -4   8    9754    1775  -2
   4   4   4    9754    1775   1
  -5  -4   9   67523    5228  -2
   5   4   4   67523    5228   1
   3  -5   1    9473    2610  -2
  -3   5   4    9473    2610   1
   2  -5   2   28279    6822  -2
  -2   5   4   28279    6822   1
   1  -5   3     904    1418  -2
  -1   5   4     904    1418   1
   0  -5   4     774    1125  -2
   0   5   4     774    1125   1
  -1  -5   5   11210    1739  -2
   1   5   4   11210    1739   1
  -2  -5   6    7417    3254  -2
   2   5   4    7417    3254   1
  -3  -5   7   15377    4047  -2
   3   5   4   15377    4047   1
   8  -1  -3    6107     832  -2
  -8   1   5    6107     832   1
   7  -1  -2   11462     891  -2
  -7   1   5   11462     891   1
   6  -1  -1   26406    2327  -2
  -6   1   5   26406    2327   1
   5  -1   0   54198    2006  -2
  -5   1   5   54198    2006   1
   4  -1   1   99014    2850  -2
  -4   1   5   99014    2850   1
   3  -1   2   42875    1982  -2
  -3   1   5   42875    1982   1
   2  -1   3   56495    1310  -2
  -2   1   5   56495    1310   1
   1  -1   4  673838   12216  -2
  -1   1   5  673838   12216   1
   0  -1   5  485212    8695  -2
   0   1   5  485212    8695   1
  -1  -1   6  330108    5443  -2
   1   1   5  330108    5443   1
  -2  -1   7   55023    1187  -2
   2   1   5   55023    1187   1
  -3  -1   8  125207    2531  -2
   3   1   5  125207    2531   1
  -4  -1   9  191956    3362  -2
   4   1   5  191956    3362   1
  -5  -1  10   36568    1374  -2
   5   1   5   36568    1374   1
  -6  -1  11      74     460  -2
   6   1   5      74     460   1
  -7  -1  12    7414     962  -2
   7   1   5    7414     962   1
   7  -2  -2   10717    1519  -2
  -7   2   5   10717    1519   1
   6  -2  -1    3719     779  -2
  -6   2   5    3719     779   1
   5  -2   0   78062    2384  -2
  -5   2   5   78062    2384   1
   4  -2   1    8394     656  -2
  -4   2   5    8394     656   1
   3  -2   2   14573    1017  -2
  -3   2   5   14573    1017   1
   2  -2   3  123349    2596  -2
  -2   2   5  123349    2596   1
   1  -2   4   17879    1109  -2
  -1   2   5   17879    1109   1
   0  -2   5    3217     323  -2
   0   2   5    3217     323   1
  -1  -2   6  214765    4309  -2
   1   2   5  214765    4309   1
  -2  -2   7   34262    1238  -2
   2   2   5   34262    1238   1
  -3  -2   8   61751    2809  -2
   3   2   5   61751    2809   1
  -4  -2   9   51198    1712  -2
   4   2   5   51198    1712   1
  -5  -2  10   15232    1398  -2
   5   2   5   15232    1398   1
  -6  -2  11   10504     906  -2
   6   2   5   10504     906   1
  -7  -2  12   12794    1430  -2
   7   2   5   12794    1430   1
   6  -3  -1    4552     895  -2
  -6   3   5    4552     895   1
   5  -3   0   44135    2081  -2
  -5   3   5   44135    2081   1
   4  -3   1   20635    1132  -2
  -4   3   5   20635    1132   1
   3  -3   2   38098    1441  -2
  -3   3   5   38098    1441   1
   2  -3   3    1807     461  -2
  -2   3   5    1807     461   1
   1  -3   4   14144    1547  -2
  -1   3   5   14144    1547   1
   0  -3   5  228771    5307  -2
   0   3   5  228771    5307   1
  -1  -3   6    8153     581  -2
   1   3   5    8153     581   1
  -2  -3   7    8294     997  -2
   2   3   5    8294     997   1
  -3  -3   8   61503    2720  -2
   3   3   5   61503    2720   1
  -4  -3   9   32283    2701  -2
   4   3   5   32283    2701   1
  -5  -3  10   41890    2162  -2
   5   3   5   41890    2162   1
  -6  -3  11    8867    1362  -2
   6   3   5    8867    1362   1
   5  -4   0   31678    2757  -2
  -5   4   5   31678    2757   1
   4  -4   1   17156    1807  -2
  -4   4   5   17156    1807   1
   3  -4   2  107719    5164  -2
  -3   4   5  107719    5164   1
   2  -4   3   66831    3659  -2
  -2   4   5   66831    3659   1
   1  -4   4   50467    3555  -2
  -1   4   5   50467    3555   1
   0  -4   5   14065    2008  -2
   0   4   5   14065    2008   1
  -1  -4   6   49609    3180  -2
   1   4   5   49609    3180   1
  -2  -4   7   81617    4354  -2
   2   4   5   81617    4354   1
  -3  -4   8   14314    1993  -2
   3   4   5   14314    1993   1
  -4  -4   9   14149    2977  -2
   4   4   5   14149    2977   1
  -5  -4  10   23202    3155  -2
   5   4   5   23202    3155   1
   3  -5   2    2381    1794  -2
  -3   5   5    2381    1794   1
   2  -5   3   11385    4088  -2
  -2   5   5   11385    4088   1
   1  -5   4   60164    5063  -2
  -1   5   5   60164    5063   1
   0  -5   5   14134    1924  -2
   0   5   5   14134    1924   1
  -1  -5   6   55715    4661  -2
   1   5   5   55715    4661   1
  -2  -5   7    8867    3494  -2
   2   5   5    8867    3494   1
  -3  -5   8     364    1530  -2
   3   5   5     364    1530   1
   8   0  -2     481    1059  -2
  -8   0   6     481    1059   1
  -7   0   6   84443    7929   1
   6   0   0  133883    6576  -2
  -6   0   6  133883    6576   1
  -5   0   6   20640    1727   1
   4   0   2   42245    1389  -2
  -4   0   6   42245    1389   1
  -3   0   6  175217    5936   1
   2   0   4  431758   13621  -2
  -2   0   6  431758   13621   1
  -1   0   6  453191   18988   1
   0   0   6  145257    3524  -2
   0   0   6  145257    3524   1
   1   0   6  121877    2299   1
  -2   0   8  263257    4918  -2
   2   0   6  263257    4918   1
   3   0   6  158225    4633   1
  -4   0  10  108330    4100  -2
   4   0   6  108330    4100   1
   5   0   6   13628    1538   1
  -6   0  12   42481    2544  -2
   6   0   6   42481    2544   1
   7   0   6    4120    1001   1
   8  -1  -2   15130    1234  -2
  -8   1   6   15130    1234   1
   7  -1  -1    5276     853  -2
  -7   1   6    5276     853   1
   6  -1   0   62181    3036  -2
  -6   1   6   62181    3036   1
   5  -1   1  143841    4265  -2
  -5   1   6  143841    4265   1
   4  -1   2    4187     541  -2
  -4   1   6    4187     541   1
   3  -1   3  103839    2421  -2
  -3   1   6  103839    2421   1
   2  -1   4  169940    3135  -2
  -2   1   6  169940    3135   1
   1  -1   5  184711    3474  -2
  -1   1   6  184711    3474   1
   0  -1   6  966539   14863  -2
   0   1   6  966539   14863   1
  -1  -1   7  778150   11117  -2
   1   1   6  778150   11117   1
  -2  -1   8   33605     793  -2
   2   1   6   33605     793   1
  -3  -1   9  148040    2633  -2
   3   1   6  148040    2633   1
  -4  -1  10   52272    1155  -2
   4   1   6   52272    1155   1
  -5  -1  11  143346    3156  -2
   5   1   6  143346    3156   1
  -6  -1  12    9730     994  -2
   6   1   6    9730     994   1
  -7  -1  13   25354    2283  -2
   7   1   6   25354    2283   1
   7  -2  -1    1763     922  -2
  -7   2   6    1763     922   1
   6  -2   0   92958    3276  -2
  -6   2   6   92958    3276   1
   5  -2   1   34536    1662  -2
  -5   2   6   34536    1662   1
   4  -2   2   21251     987  -2
  -4   2   6   21251     987   1
   3  -2   3    3989     500  -2
  -3   2   6    3989     500   1
   2  -2   4   15941    1474  -2
  -2   2   6   15941    1474   1
   1  -2   5  306501    5710  -2
  -1   2   6  306501    5710   1
   0  -2   6   75257    2148  -2
   0   2   6   75257    2148   1
  -1  -2   7   23288     685  -2
   1   2   6   23288     685   1
  -2  -2   8  120254    2969  -2
   2   2   6  120254    2969   1
  -3  -2   9    5034     510  -2
   3   2   6    5034     510   1
  -4  -2  10  143327    3467  -2
   4   2   6  143327    3467   1
  -5  -2  11    8500     717  -2
   5   2   6    8500     717   1
  -6  -2  12    2251     572  -2
   6   2   6    2251     572   1
  -7  -2  13   27466    1783  -2
   7   2   6   27466    1783   1
   6  -3   0   14753    1701  -2
  -6   3   6   14753    1701   1
   5  -3   1    5689     761  -2
  -5   3   6    5689     761   1
   4  -3   2   69166    2194  -2
  -4   3   6   69166    2194   1
   3  -3   3   18620    1228  -2
  -3   3   6   18620    1228   1
   2  -3   4   31789    1390  -2
  -2   3   6   31789    1390   1
   1  -3   5   21403    1623  -2
  -1   3   6   21403    1623   1
   0  -3   6    7743    1098  -2
   0   3   6    7743    1098   1
  -1  -3   7   55488    1283  -2
   1   3   6   55488    1283   1
  -2  -3   8   50056    2341  -2
   2   3   6   50056    2341   1
  -3  -3   9    2552     865  -2
   3   3   6    2552     865   1
  -4  -3  10     697     931  -2
   4   3   6     697     931   1
  -5  -3  11    6140     885  -2
   5   3   6    6140     885   1
  -6  -3  12    2567    1413  -2
   6   3   6    2567    1413   1
   5  -4   1    7178    1663  -2
  -5   4   6    7178    1663   1
   4  -4   2    3728    1131  -2
  -4   4   6    3728    1131   1
   3  -4   3   30350    3416  -2
  -3   4   6   30350    3416   1
   2  -4   4  147499   10380  -2
  -2   4   6  147499   10380   1
   1  -4   5   40181    4772  -2
  -1   4   6   40181    4772   1
   0  -4   6   18122    2304  -2
   0   4   6   18122    2304   1
  -1  -4   7     729     879  -2
   1   4   6     729     879   1
  -2  -4   8    6130    1273  -2
   2   4   6    6130    1273   1
  -3  -4   9   41898    4289  -2
   3   4   6   41898    4289   1
  -4  -4  10    1742    1494  -2
   4   4   6    1742    1494   1
  -5  -4  11   12185    2550  -2
   5   4   6   12185    2550   1
   3  -5   3    9465    2572  -2
  -3   5   6    9465    2572   1
   2  -5   4    2067    1999  -2
  -2   5   6    2067    1999   1
   1  -5   5   11297    2287  -2
  -1   5   6   11297    2287   1
   0  -5   6   46961    3327  -2
   0   5   6   46961    3327   1
  -1  -5   7   31873    3136  -2
   1   5   6   31873    3136   1
  -2  -5   8    8866    2242  -2
   2   5   6    8866    2242   1
  -3  -5   9    5683    1931  -2
   3   5   6    5683    1931   1
   7  -1   0    7463    1138  -2
  -7   1   7    7463    1138   1
   6  -1   1    2282     617  -2
  -6   1   7    2282     617   1
   5  -1   2    5101    1025  -2
  -5   1   7    5101    1025   1
   4  -1   3   11088     792  -2
  -4   1   7   11088     792   1
   3  -1   4  114099    2780  -2
  -3   1   7  114099    2780   1
   2  -1   5  103941    2021  -2
  -2   1   7  103941    2021   1
   1  -1   6   70381    3283  -2
  -1   1   7   70381    3283   1
   0  -1   7   37546     755  -2
   0   1   7   37546     755   1
  -1  -1   8   28549     627  -2
   1   1   7   28549     627   1
  -2  -1   9  101177    1682  -2
   2   1   7  101177    1682   1
  -3  -1  10   31805     816  -2
   3   1   7   31805     816   1
  -4  -1  11   35413     950  -2
   4   1   7   35413     950   1
  -5  -1  12     810     366  -2
   5   1   7     810     366   1
  -6  -1  13     722     511  -2
   6   1   7     722     511   1
  -7  -1  14   42054    2096  -2
   7   1   7   42054    2096   1
   7  -2   0   14362    1641  -2
  -7   2   7   14362    1641   1
   6  -2   1    1916     950  -2
  -6   2   7    1916     950   1
   5  -2   2   27137    1461  -2
  -5   2   7   27137    1461   1
   4  -2   3    1293     399  -2
  -4   2   7    1293     399   1
   3  -2   4  104602    3245  -2
  -3   2   7  104602    3245   1
   2  -2   5    5490     426  -2
  -2   2   7    5490     426   1
   1  -2   6    7654     534  -2
  -1   2   7    7654     534   1
   0  -2   7   48064    1391  -2
   0   2   7   48064    1391   1
  -1  -2   8  236961    4021  -2
   1   2   7  236961    4021   1
  -2  -2   9   16102     689  -2
   2   2   7   16102     689   1
  -3  -2  10   39364    1349  -2
   3   2   7   39364    1349   1
  -4  -2  11   36186    1454  -2
   4   2   7   36186    1454   1
  -5  -2  12   17481     976  -2
   5   2   7   17481     976   1
  -6  -2  13     876     579  -2
   6   2   7     876     579   1
  -7  -2  14   18551    1537  -2
   7   2   7   18551    1537   1
   6  -3   1    2977    1111  -2
  -6   3   7    2977    1111   1
   5  -3   2    4359     705  -2
  -5   3   7    4359     705   1
   4  -3   3   46751    2074  -2
  -4   3   7   46751    2074   1
   3  -3   4    6855    1145  -2
  -3   3   7    6855    1145   1
   2  -3   5   52941    1857  -2
  -2   3   7   52941    1857   1
   1  -3   6   43234    1761  -2
  -1   3   7   43234    1761   1
   0  -3   7   18991    1119  -2
   0   3   7   18991    1119   1
  -1  -3   8    6215     373  -2
   1   3   7    6215     373   1
  -2  -3   9   10103    1186  -2
   2   3   7   10103    1186   1
  -3  -3  10  150066    4806  -2
   3   3   7  150066    4806   1
  -4  -3  11   14332    1664  -2
   4   3   7   14332    1664   1
  -5  -3  12   10878    1587  -2
   5   3   7   10878    1587   1
  -6  -3  13   24823    2786  -2
   6   3   7   24823    2786   1
   5  -4   2    9765    2120  -2
  -5   4   7    9765    2120   1
   4  -4   3   11949    1555  -2
  -4   4   7   11949    1555   1
   3  -4   4   18850    2320  -2
  -3   4   7   18850    2320   1
   2  -4   5   16538    2006  -2
  -2   4   7   16538    2006   1
   1  -4   6       0     854  -2
  -1   4   7       0     854   1
   0  -4   7       0     751  -2
   0   4   7       0     751   1
  -1  -4   8   51436    2311  -2
   1   4   7   51436    2311   1
  -2  -4   9       0     729  -2
   2   4   7       0     729   1
  -3  -4  10    1496    1146  -2
   3   4   7    1496    1146   1
  -4  -4  11    4777    1762  -2
   4   4   7    4777    1762   1
  -5  -4  12    2557    1879  -2
   5   4   7    2557    1879   1
   3  -5   4   44905    4910  -2
  -3   5   7   44905    4910   1
   2  -5   5    3953    1825  -2
  -2   5   7    3953    1825   1
   1  -5   6   57072    5025  -2
  -1   5   7   57072    5025   1
   0  -5   7    2574    1216  -2
   0   5   7    2574    1216   1
  -1  -5   8    5324    1501  -2
   1   5   7    5324    1501   1
  -2  -5   9   50433    5509  -2
   2   5   7   50433    5509   1
  -3  -5  10    2063    1311  -2
   3   5   7    2063    1311   1
   8   0   0   11996    2800  -2
  -8   0   8   11996    2800   1
  -7   0   8   94220    5273   1
   6   0   2    6294    2742  -2
  -6   0   8    6294    2742   1
  -5   0   8   62426    3513   1
   4   0   4  536914   17138  -2
  -4   0   8  536914   17138   1
  -3   0   8    1439     384   1
   2   0   6  813980   28695  -2
  -2   0   8  813980   28695   1
  -1   0   8  326187    8787   1
   0   0   8  431511    9400  -2
   0   0   8  431511    9400   1
   1   0   8  384564    7864   1
  -2   0  10  217744    4390  -2
   2   0   8  217744    4390   1
   3   0   8  281040    7282   1
  -4   0  12  177482    5612  -2
   4   0   8  177482    5612   1
   5   0   8     814     577   1
  -6   0  14  205498    7667  -2
   6   0   8  205498    7667   1
   7   0   8    3159    1010   1
   7  -1   1   28065    2228  -2
  -7   1   8   28065    2228   1
   6  -1   2   29955    1588  -2
  -6   1   8   29955    1588   1
   5  -1   3    3864     623  -2
  -5   1   8    3864     623   1
   4  -1   4    8360     787  -2
  -4   1   8    8360     787   1
   3  -1   5   64143    1956  -2
  -3   1   8   64143    1956   1
   2  -1   6   97274    1908  -2
  -2   1   8   97274    1908   1
   1  -1   7   51253    1128  -2
  -1   1   8   51253    1128   1
   0  -1   8    5486     244  -2
   0   1   8    5486     244   1
  -1  -1   9   14405     403  -2
   1   1   8   14405     403   1
  -2  -1  10   39442     818  -2
   2   1   8   39442     818   1
  -3  -1  11   39966    1323  -2
   3   1   8   39966    1323   1
  -4  -1  12   20177     860  -2
   4   1   8   20177     860   1
  -5  -1  13    4164     504  -2
   5   1   8    4164     504   1
  -6  -1  14   26402    1610  -2
   6   1   8   26402    1610   1
  -7  -1  15    6906    1002  -2
   7   1   8    6906    1002   1
   7  -2   1   17134    1879  -2
  -7   2   8   17134    1879   1
   6  -2   2   55477    2382  -2
  -6   2   8   55477    2382   1
   5  -2   3    6026    1008  -2
  -5   2   8    6026    1008   1
   4  -2   4    2382     441  -2
  -4   2   8    2382     441   1
   3  -2   5  316652    6492  -2
  -3   2   8  316652    6492   1
   2  -2   6   18894    1589  -2
  -2   2   8   18894    1589   1
   1  -2   7  449914    8789  -2
  -1   2   8  449914    8789   1
   0  -2   8  104284    2928  -2
   0   2   8  104284    2928   1
  -1  -2   9  277026    4674  -2
   1   2   8  277026    4674   1
  -2  -2  10  746945   12290  -2
   2   2   8  746945   12290   1
  -3  -2  11   11496     614  -2
   3   2   8   11496     614   1
  -4  -2  12   49525    1562  -2
   4   2   8   49525    1562   1
  -5  -2  13   50272    1404  -2
   5   2   8   50272    1404   1
  -6  -2  14   12710    1049  -2
   6   2   8   12710    1049   1
  -7  -2  15   35950    2131  -2
   7   2   8   35950    2131   1
   6  -3   2    5015     932  -2
  -6   3   8    5015     932   1
   5  -3   3    2667     630  -2
  -5   3   8    2667     630   1
   4  -3   4   29483    1332  -2
  -4   3   8   29483    1332   1
   3  -3   5   64381    1957  -2
  -3   3   8   64381    1957   1
   2  -3   6   14288    1219  -2
  -2   3   8   14288    1219   1
   1  -3   7    4990     902  -2
  -1   3   8    4990     902   1
   0  -3   8    9720     878  -2
   0   3   8    9720     878   1
  -1  -3   9   30976    1653  -2
   1   3   8   30976    1653   1
  -2  -3  10    7801     831  -2
   2   3   8    7801     831   1
  -3  -3  11   67141    2816  -2
   3   3   8   67141    2816   1
  -4  -3  12   15376    1662  -2
   4   3   8   15376    1662   1
  -5  -3  13     354     766  -2
   5   3   8     354     766   1
  -6  -3  14   14870    1630  -2
   6   3   8   14870    1630   1
   5  -4   3    1565    1253  -2
  -5   4   8    1565    1253   1
   4  -4   4   35969    2471  -2
  -4   4   8   35969    2471   1
   3  -4   5    3047    1336  -2
  -3   4   8    3047    1336   1
   2  -4   6   19542    3372  -2
  -2   4   8   19542    3372   1
   1  -4   7   26116    2397  -2
  -1   4   8   26116    2397   1
   0  -4   8    1319     897  -2
   0   4   8    1319     897   1
  -1  -4   9   63977    2652  -2
   1   4   8   63977    2652   1
  -2  -4  10    9848    1232  -2
   2   4   8    9848    1232   1
  -3  -4  11    2620    1013  -2
   3   4   8    2620    1013   1
  -4  -4  12    2247    1531  -2
   4   4   8    2247    1531   1
  -5  -4  13    7835    1662  -2
   5   4   8    7835    1662   1
   3  -5   5    4630    2247  -2
  -3   5   8    4630    2247   1
   2  -5   6   14482    2707  -2
  -2   5   8   14482    2707   1
   1  -5   7    1055    1528  -2
  -1   5   8    1055    1528   1
   0  -5   8    9142    1671  -2
   0   5   8    9142    1671   1
  -1  -5   9   28427    2523  -2
   1   5   8   28427    2523   1
  -2  -5  10    5840    3717  -2
   2   5   8    5840    3717   1
  -3  -5  11     713    1196  -2
   3   5   8     713    1196   1
   7  -1   2   11857    1114  -2
  -7   1   9   11857    1114   1
   6  -1   3    3088    1059  -2
  -6   1   9    3088    1059   1
   5  -1   4  210440    5860  -2
  -5   1   9  210440    5860   1
   4  -1   5   24335    3413  -2
  -4   1   9   24335    3413   1
   3  -1   6   43498    2283  -2
  -3   1   9   43498    2283   1
   2  -1   7   15355    1160  -2
  -2   1   9   15355    1160   1
   1  -1   8   16256     524  -2
  -1   1   9   16256     524   1
   0  -1   9 1511296   25391  -2
   0   1   9 1511296   25391   1
  -1  -1  10   41279     898  -2
   1   1   9   41279     898   1
  -2  -1  11  136795    2238  -2
   2   1   9  136795    2238   1
  -3  -1  12    6235     432  -2
   3   1   9    6235     432   1
  -4  -1  13    1912     344  -2
   4   1   9    1912     344   1
  -5  -1  14  134655    3251  -2
   5   1   9  134655    3251   1
  -6  -1  15    9589    1101  -2
   6   1   9    9589    1101   1
  -7  -1  16    2775     786  -2
   7   1   9    2775     786   1
   7  -2   2    9511    1367  -2
  -7   2   9    9511    1367   1
   6  -2   3    1675     635  -2
  -6   2   9    1675     635   1
   5  -2   4    2805     590  -2
  -5   2   9    2805     590   1
   4  -2   5    6011     557  -2
  -4   2   9    6011     557   1
   3  -2   6   20651     889  -2
  -3   2   9   20651     889   1
   2  -2   7   24131     961  -2
  -2   2   9   24131     961   1
   1  -2   8  107927    2843  -2
  -1   2   9  107927    2843   1
   0  -2   9     182     297  -2
   0   2   9     182     297   1
  -1  -2  10    9687     652  -2
   1   2   9    9687     652   1
  -2  -2  11   53643    1205  -2
   2   2   9   53643    1205   1
  -3  -2  12   15738     640  -2
   3   2   9   15738     640   1
  -4  -2  13    5076     502  -2
   4   2   9    5076     502   1
  -5  -2  14   16077     809  -2
   5   2   9   16077     809   1
  -6  -2  15   16446    1022  -2
   6   2   9   16446    1022   1
  -7  -2  16    7040    1083  -2
   7   2   9    7040    1083   1
   6  -3   3   30326    2423  -2
  -6   3   9   30326    2423   1
   5  -3   4    7891     901  -2
  -5   3   9    7891     901   1
   4  -3   5  217798    5226  -2
  -4   3   9  217798    5226   1
   3  -3   6    2990     688  -2
  -3   3   9    2990     688   1
   2  -3   7   68085    1937  -2
  -2   3   9   68085    1937   1
   1  -3   8  247927    8627  -2
  -1   3   9  247927    8627   1
   0  -3   9   20011    1448  -2
   0   3   9   20011    1448   1
  -1  -3  10  100466    2033  -2
   1   3   9  100466    2033   1
  -2  -3  11   86290    2396  -2
   2   3   9   86290    2396   1
  -3  -3  12   44791    2257  -2
   3   3   9   44791    2257   1
  -4  -3  13   63387    2651  -2
   4   3   9   63387    2651   1
  -5  -3  14       0     704  -2
   5   3   9       0     704   1
  -6  -3  15   52317    2849  -2
   6   3   9   52317    2849   1
   5  -4   4   15321    2043  -2
  -5   4   9   15321    2043   1
   4  -4   5    3418    1112  -2
  -4   4   9    3418    1112   1
   3  -4   6    9000    1963  -2
  -3   4   9    9000    1963   1
   2  -4   7    1790    1365  -2
  -2   4   9    1790    1365   1
   1  -4   8   12007    1683  -2
  -1   4   9   12007    1683   1
   0  -4   9     473     880  -2
   0   4   9     473     880   1
  -1  -4  10   32436    2537  -2
   1   4   9   32436    2537   1
  -2  -4  11   35618    1888  -2
   2   4   9   35618    1888   1
  -3  -4  12   17282    1667  -2
   3   4   9   17282    1667   1
  -4  -4  13    2346    1226  -2
   4   4   9    2346    1226   1
  -5  -4  14    6340    1524  -2
   5   4   9    6340    1524   1
   3  -5   6   12468    2841  -2
  -3   5   9   12468    2841   1
   2  -5   7    9323    2402  -2
  -2   5   9    9323    2402   1
   1  -5   8   14584    3791  -2
  -1   5   9   14584    3791   1
   0  -5   9   55255    3651  -2
   0   5   9   55255    3651   1
  -1  -5  10    2397    1097  -2
   1   5   9    2397    1097   1
  -2  -5  11   48076   14107  -2
   2   5   9   48076   14107   1
  -3  -5  12    8702    1605  -2
   3   5   9    8702    1605   1
   8   0   2   10550    1821  -2
  -8   0  10   10550    1821   1
  -7   0  10   12000    1711   1
   6   0   4   79181    4347  -2
  -6   0  10   79181    4347   1
  -5   0  10   39968    2506   1
   4   0   6  521507   16643  -2
  -4   0  10  521507   16643   1
  -3   0  10   11867     817   1
   2   0   8   26457    3973  -2
  -2   0  10   26457    3973   1
  -1   0  10  805829   21437   1
   0   0  10   35298     853  -2
   0   0  10   35298     853   1
   1   0  10  400789    8207   1
  -2   0  12  246572    4952  -2
   2   0  10  246572    4952   1
   3   0  10  147554    3415   1
  -4   0  14  277044    8324  -2
   4   0  10  277044    8324   1
   5   0  10     686     607   1
  -6   0  16   72681    3551  -2
   6   0  10   72681    3551   1
   7   0  10    4103    1061   1
   7  -1   3    1320     603  -2
  -7   1  10    1320     603   1
   6  -1   4   49973    2100  -2
  -6   1  10   49973    2100   1
   5  -1   5    7793     785  -2
  -5   1  10    7793     785   1
   4  -1   6   12000     820  -2
  -4   1  10   12000     820   1
   3  -1   7   55836    1765  -2
  -3   1  10   55836    1765   1
   2  -1   8    6962     433  -2
  -2   1  10    6962     433   1
   1  -1   9  182623    3458  -2
  -1   1  10  182623    3458   1
   0  -1  10   27225     785  -2
   0   1  10   27225     785   1
  -1  -1  11   71230    1194  -2
   1   1  10   71230    1194   1
  -2  -1  12  101842    1659  -2
   2   1  10  101842    1659   1
  -3  -1  13   29321    1557  -2
   3   1  10   29321    1557   1
  -4  -1  14   20436     836  -2
   4   1  10   20436     836   1
  -5  -1  15   83740    2376  -2
   5   1  10   83740    2376   1
  -6  -1  16    6226     769  -2
   6   1  10    6226     769   1
  -7  -1  17    3332     803  -2
   7   1  10    3332     803   1
   7  -2   3   49745    2814  -2
  -7   2  10   49745    2814   1
   6  -2   4   31197    2472  -2
  -6   2  10   31197    2472   1
   5  -2   5   68962    2857  -2
  -5   2  10   68962    2857   1
   4  -2   6   25406    2087  -2
  -4   2  10   25406    2087   1
   3  -2   7   56193    1563  -2
  -3   2  10   56193    1563   1
   2  -2   8  180011   12089  -2
  -2   2  10  180011   12089   1
   1  -2   9   63564    1686  -2
  -1   2  10   63564    1686   1
   0  -2  10    4696     531  -2
   0   2  10    4696     531   1
  -1  -2  11    9680     516  -2
   1   2  10    9680     516   1
  -2  -2  12  166802    2958  -2
   2   2  10  166802    2958   1
  -3  -2  13   70262    1396  -2
   3   2  10   70262    1396   1
  -4  -2  14   50501    1473  -2
   4   2  10   50501    1473   1
  -5  -2  15   20408     990  -2
   5   2  10   20408     990   1
  -6  -2  16   18540    1099  -2
   6   2  10   18540    1099   1
  -7  -2  17    2152     880  -2
   7   2  10    2152     880   1
   6  -3   4    2314     969  -2
  -6   3  10    2314     969   1
   5  -3   5    6593     950  -2
  -5   3  10    6593     950   1
   4  -3   6    1657     481  -2
  -4   3  10    1657     481   1
   3  -3   7   16559    2940  -2
  -3   3  10   16559    2940   1
   2  -3   8   37241    1332  -2
  -2   3  10   37241    1332   1
   1  -3   9   39763    2062  -2
  -1   3  10   39763    2062   1
   0  -3  10     608     495  -2
   0   3  10     608     495   1
  -1  -3  11   37814    1245  -2
   1   3  10   37814    1245   1
  -2  -3  12   16075    1018  -2
   2   3  10   16075    1018   1
  -3  -3  13    1048     596  -2
   3   3  10    1048     596   1
  -4  -3  14    4330     924  -2
   4   3  10    4330     924   1
  -5  -3  15    1506     787  -2
   5   3  10    1506     787   1
  -6  -3  16    8941    1109  -2
   6   3  10    8941    1109   1
   5  -4   5    3488    1325  -2
  -5   4  10    3488    1325   1
   4  -4   6    6102    1228  -2
  -4   4  10    6102    1228   1
   3  -4   7    2343    1273  -2
  -3   4  10    2343    1273   1
   2  -4   8   30241    2767  -2
  -2   4  10   30241    2767   1
   1  -4   9   54422    5251  -2
  -1   4  10   54422    5251   1
   0  -4  10   24316    2226  -2
   0   4  10   24316    2226   1
  -1  -4  11   38498    2216  -2
   1   4  10   38498    2216   1
  -2  -4  12   19260    1401  -2
   2   4  10   19260    1401   1
  -3  -4  13   39026    3244  -2
   3   4  10   39026    3244   1
  -4  -4  14   59665    3425  -2
   4   4  10   59665    3425   1
  -5  -4  15   13197    1908  -2
   5   4  10   13197    1908   1
   3  -5   7     552    1798  -2
  -3   5  10     552    1798   1
   2  -5   8   40512    8144  -2
  -2   5  10   40512    8144   1
   1  -5   9   13211    2443  -2
  -1   5  10   13211    2443   1
   0  -5  10      69    1108  -2
   0   5  10      69    1108   1
  -1  -5  11     240    1458  -2
   1   5  10     240    1458   1
  -2  -5  12    2035    1816  -2
   2   5  10    2035    1816   1
   7  -1   4   29420    1733  -2
  -7   1  11   29420    1733   1
   6  -1   5    3061     666  -2
  -6   1  11    3061     666   1
   5  -1   6   90544    2957  -2
  -5   1  11   90544    2957   1
   4  -1   7    4292     559  -2
  -4   1  11    4292     559   1
   3  -1   8  154470    3951  -2
  -3   1  11  154470    3951   1
   2  -1   9  439207    7637  -2
  -2   1  11  439207    7637   1
   1  -1  10   15769     878  -2
  -1   1  11   15769     878   1
   0  -1  11   15044     512  -2
   0   1  11   15044     512   1
  -1  -1  12    2584     239  -2
   1   1  11    2584     239   1
  -2  -1  13   88245    1629  -2
   2   1  11   88245    1629   1
  -3  -1  14   89672    1890  -2
   3   1  11   89672    1890   1
  -4  -1  15     672     321  -2
   4   1  11     672     321   1
  -5  -1  16    1737     530  -2
   5   1  11    1737     530   1
  -6  -1  17    3042     637  -2
   6   1  11    3042     637   1
  -7  -1  18   20393    1577  -2
   7   1  11   20393    1577   1
   7  -2   4    6718    1239  -2
  -7   2  11    6718    1239   1
   6  -2   5   42792    2063  -2
  -6   2  11   42792    2063   1
   5  -2   6    3915     675  -2
  -5   2  11    3915     675   1
   4  -2   7   28017    1075  -2
  -4   2  11   28017    1075   1
   3  -2   8   28795    1029  -2
  -3   2  11   28795    1029   1
   2  -2   9  109840    2706  -2
  -2   2  11  109840    2706   1
   1  -2  10   54649    1636  -2
  -1   2  11   54649    1636   1
   0  -2  11   99259    2896  -2
   0   2  11   99259    2896   1
  -1  -2  12   46289    1039  -2
   1   2  11   46289    1039   1
  -2  -2  13   67135    1583  -2
   2   2  11   67135    1583   1
  -3  -2  14    9203     630  -2
   3   2  11    9203     630   1
  -4  -2  15   65691    1631  -2
   4   2  11   65691    1631   1
  -5  -2  16   33148    1202  -2
   5   2  11   33148    1202   1
  -6  -2  17    2215     543  -2
   6   2  11    2215     543   1
   6  -3   5   57241    3568  -2
  -6   3  11   57241    3568   1
   5  -3   6    4001     868  -2
  -5   3  11    4001     868   1
   4  -3   7   82930    2479  -2
  -4   3  11   82930    2479   1
   3  -3   8   60217    1902  -2
  -3   3  11   60217    1902   1
   2  -3   9   12350    2288  -2
  -2   3  11   12350    2288   1
   1  -3  10   94555    3552  -2
  -1   3  11   94555    3552   1
   0  -3  11   10884    1010  -2
   0   3  11   10884    1010   1
  -1  -3  12    3851     425  -2
   1   3  11    3851     425   1
  -2  -3  13  306498    6351  -2
   2   3  11  306498    6351   1
  -3  -3  14   61258    2186  -2
   3   3  11   61258    2186   1
  -4  -3  15    8998     968  -2
   4   3  11    8998     968   1
  -5  -3  16    5190     979  -2
   5   3  11    5190     979   1
  -6  -3  17   11225    1167  -2
   6   3  11   11225    1167   1
   5  -4   6    5581    1536  -2
  -5   4  11    5581    1536   1
   4  -4   7    1110     945  -2
  -4   4  11    1110     945   1
   3  -4   8   21513    2501  -2
  -3   4  11   21513    2501   1
   2  -4   9   32202    4406  -2
  -2   4  11   32202    4406   1
   1  -4  10    6404    1390  -2
  -1   4  11    6404    1390   1
   0  -4  11   88411    4081  -2
   0   4  11   88411    4081   1
  -1  -4  12   10756    1235  -2
   1   4  11   10756    1235   1
  -2  -4  13   18291    1554  -2
   2   4  11   18291    1554   1
  -3  -4  14   38283    2459  -2
   3   4  11   38283    2459   1
  -4  -4  15   10824    1661  -2
   4   4  11   10824    1661   1
  -5  -4  16   15300    2006  -2
   5   4  11   15300    2006   1
   3  -5   8    2497    2051  -2
  -3   5  11    2497    2051   1
   2  -5   9   70651    5959  -2
  -2   5  11   70651    5959   1
   1  -5  10    3895    1758  -2
  -1   5  11    3895    1758   1
   0  -5  11   53092    5509  -2
   0   5  11   53092    5509   1
  -1  -5  12   10016    1882  -2
   1   5  11   10016    1882   1
  -2  -5  13    3659    1948  -2
   2   5  11    3659    1948   1
  -7   0  12    8454    3345   1
   6   0   6   77242    4277  -2
  -6   0  12   77242    4277   1
  -5   0  12   65743    3553   1
   4   0   8   90955    3417  -2
  -4   0  12   90955    3417   1
  -3   0  12     601     514   1
   2   0  10   39406    3350  -2
  -2   0  12   39406    3350   1
  -1   0  12  400641   10762   1
   0   0  12   38805     951  -2
   0   0  12   38805     951   1
   1   0  12   70008    1645   1
  -2   0  14   84022    2234  -2
   2   0  12   84022    2234   1
   3   0  12   26890    1185   1
  -4   0  16   79954    2676  -2
   4   0  12   79954    2676   1
   5   0  12   18109    2645   1
  -6   0  18   19449    1887  -2
   6   0  12   19449    1887   1
   7   0  12     133     808   1
   7  -1   5    6163     892  -2
  -7   1  12    6163     892   1
   6  -1   6   61636    2373  -2
  -6   1  12   61636    2373   1
   5  -1   7    4281     648  -2
  -5   1  12    4281     648   1
   4  -1   8   25404    1266  -2
  -4   1  12   25404    1266   1
   3  -1   9   34885    1312  -2
  -3   1  12   34885    1312   1
   2  -1  10   90055    1774  -2
  -2   1  12   90055    1774   1
   1  -1  11   12423     575  -2
  -1   1  12   12423     575   1
   0  -1  12  270070    4498  -2
   0   1  12  270070    4498   1
  -1  -1  13  141626    2303  -2
   1   1  12  141626    2303   1
  -2  -1  14   18277     906  -2
   2   1  12   18277     906   1
  -3  -1  15   72881    1632  -2
   3   1  12   72881    1632   1
  -4  -1  16   58400    1550  -2
   4   1  12   58400    1550   1
  -5  -1  17   59758    1923  -2
   5   1  12   59758    1923   1
  -6  -1  18   11304    1005  -2
   6   1  12   11304    1005   1
  -7  -1  19    8757    1145  -2
   7   1  12    8757    1145   1
   7  -2   5   31537    2313  -2
  -7   2  12   31537    2313   1
   6  -2   6     720     576  -2
  -6   2  12     720     576   1
   5  -2   7   34994    1682  -2
  -5   2  12   34994    1682   1
   4  -2   8   80229    2086  -2
  -4   2  12   80229    2086   1
   3  -2   9    1463     337  -2
  -3   2  12    1463     337   1
   2  -2  10   35448    2236  -2
  -2   2  12   35448    2236   1
   1  -2  11   21048    1204  -2
  -1   2  12   21048    1204   1
   0  -2  12   71103    1825  -2
   0   2  12   71103    1825   1
  -1  -2  13  152898    2873  -2
   1   2  12  152898    2873   1
  -2  -2  14    7991     583  -2
   2   2  12    7991     583   1
  -3  -2  15    7721     581  -2
   3   2  12    7721     581   1
  -4  -2  16   25197     911  -2
   4   2  12   25197     911   1
  -5  -2  17   33991    1250  -2
   5   2  12   33991    1250   1
  -6  -2  18   27924    1629  -2
   6   2  12   27924    1629   1
   6  -3   6    9309    1472  -2
  -6   3  12    9309    1472   1
   5  -3   7     140     671  -2
  -5   3  12     140     671   1
   4  -3   8    9547     793  -2
  -4   3  12    9547     793   1
   3  -3   9    4582     788  -2
  -3   3  12    4582     788   1
   2  -3  10   20492     970  -2
  -2   3  12   20492     970   1
   1  -3  11   22321    1333  -2
  -1   3  12   22321    1333   1
   0  -3  12   18591    1316  -2
   0   3  12   18591    1316   1
  -1  -3  13    2030     551  -2
   1   3  12    2030     551   1
  -2  -3  14    4246     613  -2
   2   3  12    4246     613   1
  -3  -3  15   94664    2797  -2
   3   3  12   94664    2797   1
  -4  -3  16    5498     879  -2
   4   3  12    5498     879   1
  -5  -3  17   26908    1895  -2
   5   3  12   26908    1895   1
  -6  -3  18    4094    1102  -2
   6   3  12    4094    1102   1
   5  -4   7   12319    1894  -2
  -5   4  12   12319    1894   1
   4  -4   8   10436    1736  -2
  -4   4  12   10436    1736   1
   3  -4   9   77572    3848  -2
  -3   4  12   77572    3848   1
   2  -4  10   36576    4895  -2
  -2   4  12   36576    4895   1
   1  -4  11   48092    3891  -2
  -1   4  12   48092    3891   1
   0  -4  12    6165    1308  -2
   0   4  12    6165    1308   1
  -1  -4  13    4361     936  -2
   1   4  12    4361     936   1
  -2  -4  14    5769     957  -2
   2   4  12    5769     957   1
  -3  -4  15    8395    1117  -2
   3   4  12    8395    1117   1
  -4  -4  16    2258    1150  -2
   4   4  12    2258    1150   1
   3  -5   9    7774    2460  -2
  -3   5  12    7774    2460   1
   2  -5  10       0    1605  -2
  -2   5  12       0    1605   1
   1  -5  11       0    1924  -2
  -1   5  12       0    1924   1
   0  -5  12   11334    2183  -2
   0   5  12   11334    2183   1
  -1  -5  13     963    1213  -2
   1   5  12     963    1213   1
  -2  -5  14    6280    1553  -2
   2   5  12    6280    1553   1
   7  -1   6    2608     808  -2
  -7   1  13    2608     808   1
   6  -1   7    2653     656  -2
  -6   1  13    2653     656   1
   5  -1   8    5878     750  -2
  -5   1  13    5878     750   1
   4  -1   9   11231     830  -2
  -4   1  13   11231     830   1
   3  -1  10  158440    4036  -2
  -3   1  13  158440    4036   1
   2  -1  11  177515    3629  -2
  -2   1  13  177515    3629   1
   1  -1  12  145362    2706  -2
  -1   1  13  145362    2706   1
   0  -1  13   76254    1361  -2
   0   1  13   76254    1361   1
  -1  -1  14   81492    1576  -2
   1   1  13   81492    1576   1
  -2  -1  15  102087    1801  -2
   2   1  13  102087    1801   1
  -3  -1  16   15364     706  -2
   3   1  13   15364     706   1
  -4  -1  17   29837    1199  -2
   4   1  13   29837    1199   1
  -5  -1  18   54337    1829  -2
   5   1  13   54337    1829   1
  -6  -1  19   30997    1618  -2
   6   1  13   30997    1618   1
  -7  -1  20   11304    1088  -2
   7   1  13   11304    1088   1
   7  -2   6   18880    1955  -2
  -7   2  13   18880    1955   1
   6  -2   7   11237    1376  -2
  -6   2  13   11237    1376   1
   5  -2   8    5878     957  -2
  -5   2  13    5878     957   1
   4  -2   9   42880    1362  -2
  -4   2  13   42880    1362   1
   3  -2  10   58045    1594  -2
  -3   2  13   58045    1594   1
   2  -2  11    8009    1380  -2
  -2   2  13    8009    1380   1
   1  -2  12   23710    2657  -2
  -1   2  13   23710    2657   1
   0  -2  13   13787     716  -2
   0   2  13   13787     716   1
  -1  -2  14   66702    1829  -2
   1   2  13   66702    1829   1
  -2  -2  15   10703     688  -2
   2   2  13   10703     688   1
  -3  -2  16     810     339  -2
   3   2  13     810     339   1
  -4  -2  17   17457     782  -2
   4   2  13   17457     782   1
  -5  -2  18    2835     486  -2
   5   2  13    2835     486   1
  -6  -2  19    4295     786  -2
   6   2  13    4295     786   1
   6  -3   7    9868    1545  -2
  -6   3  13    9868    1545   1
   5  -3   8       4     626  -2
  -5   3  13       4     626   1
   4  -3   9    7442     709  -2
  -4   3  13    7442     709   1
   3  -3  10    4444     567  -2
  -3   3  13    4444     567   1
   2  -3  11   69467    3706  -2
  -2   3  13   69467    3706   1
   1  -3  12    7869     927  -2
  -1   3  13    7869     927   1
   0  -3  13   34156    2025  -2
   0   3  13   34156    2025   1
  -1  -3  14   51774    1805  -2
   1   3  13   51774    1805   1
  -2  -3  15  107247    2704  -2
   2   3  13  107247    2704   1
  -3  -3  16  142124    3771  -2
   3   3  13  142124    3771   1
  -4  -3  17    2562     737  -2
   4   3  13    2562     737   1
  -5  -3  18   45601    2628  -2
   5   3  13   45601    2628   1
  -6  -3  19   15123    2143  -2
   6   3  13   15123    2143   1
   5  -4   8    8103    2294  -2
  -5   4  13    8103    2294   1
   4  -4   9    1186     993  -2
  -4   4  13    1186     993   1
   3  -4  10  109889    5279  -2
  -3   4  13  109889    5279   1
   2  -4  11   29945    3776  -2
  -2   4  13   29945    3776   1
   1  -4  12    8414    2225  -2
  -1   4  13    8414    2225   1
   0  -4  13   85084    4187  -2
   0   4  13   85084    4187   1
  -1  -4  14    3560     796  -2
   1   4  13    3560     796   1
  -2  -4  15   19341    1412  -2
   2   4  13   19341    1412   1
  -3  -4  16   82661    3025  -2
   3   4  13   82661    3025   1
  -4  -4  17    3184    1527  -2
   4   4  13    3184    1527   1
   2  -5  11   15598    4097  -2
  -2   5  13   15598    4097   1
   1  -5  12     221    1540  -2
  -1   5  13     221    1540   1
   0  -5  13   18874    2024  -2
   0   5  13   18874    2024   1
  -1  -5  14    2332    1711  -2
   1   5  13    2332    1711   1
  -2  -5  15    9247    2344  -2
   2   5  13    9247    2344   1
  -7   0  14    6223    1319   1
   6   0   8    9581    3304  -2
  -6   0  14    9581    3304   1
  -5   0  14    9282    1150   1
   4   0  10  146803    6202  -2
  -4   0  14  146803    6202   1
  -3   0  14   43523    1547   1
   2   0  12   56369    2302  -2
  -2   0  14   56369    2302   1
  -1   0  14  177362    5737   1
   0   0  14   23274     745  -2
   0   0  14   23274     745   1
   1   0  14  177051    4133   1
  -2   0  16    9193     712  -2
   2   0  14    9193     712   1
   3   0  14       0     357   1
  -4   0  18   55975    2176  -2
   4   0  14   55975    2176   1
   5   0  14    5610    1099   1
  -6   0  20   54399    3084  -2
   6   0  14   54399    3084   1
   7   0  14    5661    1337   1
   7  -1   7   29205    2565  -2
  -7   1  14   29205    2565   1
   6  -1   8   68564    2555  -2
  -6   1  14   68564    2555   1
   5  -1   9   15276    1651  -2
  -5   1  14   15276    1651   1
   4  -1  10   77820    2400  -2
  -4   1  14   77820    2400   1
   3  -1  11  192580    4797  -2
  -3   1  14  192580    4797   1
   2  -1  12  111402    2389  -2
  -2   1  14  111402    2389   1
   1  -1  13   82020    1924  -2
  -1   1  14   82020    1924   1
   0  -1  14  265474    4436  -2
   0   1  14  265474    4436   1
  -1  -1  15   19553     614  -2
   1   1  14   19553     614   1
  -2  -1  16   50553     962  -2
   2   1  14   50553     962   1
  -3  -1  17  163953    3137  -2
   3   1  14  163953    3137   1
  -4  -1  18   37261    1222  -2
   4   1  14   37261    1222   1
  -5  -1  19   18787    1218  -2
   5   1  14   18787    1218   1
  -6  -1  20    6897     851  -2
   6   1  14    6897     851   1
  -7  -1  21   17772    1712  -2
   7   1  14   17772    1712   1
   7  -2   7   14752    1590  -2
  -7   2  14   14752    1590   1
   6  -2   8   20437    1479  -2
  -6   2  14   20437    1479   1
   5  -2   9   84320    2918  -2
  -5   2  14   84320    2918   1
   4  -2  10   86076    2712  -2
  -4   2  14   86076    2712   1
   3  -2  11   68820    1950  -2
  -3   2  14   68820    1950   1
   2  -2  12   16796     805  -2
  -2   2  14   16796     805   1
   1  -2  13  214107    5155  -2
  -1   2  14  214107    5155   1
   0  -2  14  404001    8546  -2
   0   2  14  404001    8546   1
  -1  -2  15   48183    1177  -2
   1   2  14   48183    1177   1
  -2  -2  16   70486    2456  -2
   2   2  14   70486    2456   1
  -3  -2  17  116594    2441  -2
   3   2  14  116594    2441   1
  -4  -2  18   21769     946  -2
   4   2  14   21769     946   1
  -5  -2  19   16851    1028  -2
   5   2  14   16851    1028   1
  -6  -2  20   14077    1339  -2
   6   2  14   14077    1339   1
   6  -3   8   62087    6496  -2
  -6   3  14   62087    6496   1
   5  -3   9    2041     684  -2
  -5   3  14    2041     684   1
   4  -3  10   33707    1459  -2
  -4   3  14   33707    1459   1
   3  -3  11  143704    3633  -2
  -3   3  14  143704    3633   1
   2  -3  12   21210    1084  -2
  -2   3  14   21210    1084   1
   1  -3  13   46630    2326  -2
  -1   3  14   46630    2326   1
   0  -3  14   41824    2135  -2
   0   3  14   41824    2135   1
  -1  -3  15   18209    1152  -2
   1   3  14   18209    1152   1
  -2  -3  16  117418    2919  -2
   2   3  14  117418    2919   1
  -3  -3  17   40992    1754  -2
   3   3  14   40992    1754   1
  -4  -3  18    1052     648  -2
   4   3  14    1052     648   1
  -5  -3  19   29770    2734  -2
   5   3  14   29770    2734   1
   5  -4   9   33341    3719  -2
  -5   4  14   33341    3719   1
   4  -4  10   37058    2593  -2
  -4   4  14   37058    2593   1
   3  -4  11   14995    1768  -2
  -3   4  14   14995    1768   1
   2  -4  12    5771    1493  -2
  -2   4  14    5771    1493   1
   1  -4  13    4025    1617  -2
  -1   4  14    4025    1617   1
   0  -4  14    6585    1377  -2
   0   4  14    6585    1377   1
  -1  -4  15   34893    2877  -2
   1   4  14   34893    2877   1
  -2  -4  16   16229    1265  -2
   2   4  14   16229    1265   1
  -3  -4  17   11353    1307  -2
   3   4  14   11353    1307   1
  -4  -4  18   33596    2678  -2
   4   4  14   33596    2678   1
   2  -5  12    6118    3312  -2
  -2   5  14    6118    3312   1
   1  -5  13    2778    1743  -2
  -1   5  14    2778    1743   1
   0  -5  14    4148    1343  -2
   0   5  14    4148    1343   1
  -1  -5  15    4125    3965  -2
   1   5  14    4125    3965   1
  -2  -5  16    7197    2317  -2
   2   5  14    7197    2317   1
   7  -1   8   14945    2189  -2
  -7   1  15   14945    2189   1
   6  -1   9   66401    2484  -2
  -6   1  15   66401    2484   1
   5  -1  10   63267    2308  -2
  -5   1  15   63267    2308   1
   4  -1  11    3611     571  -2
  -4   1  15    3611     571   1
   3  -1  12   14018    1248  -2
  -3   1  15   14018    1248   1
   2  -1  13   24547    1952  -2
  -2   1  15   24547    1952   1
   1  -1  14   53845    1582  -2
  -1   1  15   53845    1582   1
   0  -1  15    5625     294  -2
   0   1  15    5625     294   1
  -1  -1  16     431     238  -2
   1   1  15     431     238   1
  -2  -1  17   32370     756  -2
   2   1  15   32370     756   1
  -3  -1  18   42758    1222  -2
   3   1  15   42758    1222   1
  -4  -1  19   66182    1885  -2
   4   1  15   66182    1885   1
  -5  -1  20   32032    1758  -2
   5   1  15   32032    1758   1
  -6  -1  21    2719     686  -2
   6   1  15    2719     686   1
   7  -2   8    3776    1032  -2
  -7   2  15    3776    1032   1
   6  -2   9    5374    1056  -2
  -6   2  15    5374    1056   1
   5  -2  10   13939    2037  -2
  -5   2  15   13939    2037   1
   4  -2  11    8000     985  -2
  -4   2  15    8000     985   1
   3  -2  12   13018     750  -2
  -3   2  15   13018     750   1
   2  -2  13    6954     544  -2
  -2   2  15    6954     544   1
   1  -2  14   51750    1623  -2
  -1   2  15   51750    1623   1
   0  -2  15  164344    4080  -2
   0   2  15  164344    4080   1
  -1  -2  16    3831     364  -2
   1   2  15    3831     364   1
  -2  -2  17    2452     429  -2
   2   2  15    2452     429   1
  -3  -2  18   60561    1578  -2
   3   2  15   60561    1578   1
  -4  -2  19    9457     674  -2
   4   2  15    9457     674   1
  -5  -2  20   20199    1461  -2
   5   2  15   20199    1461   1
  -6  -2  21    6088     913  -2
   6   2  15    6088     913   1
   6  -3   9   21905    2156  -2
  -6   3  15   21905    2156   1
   5  -3  10    1131     643  -2
  -5   3  15    1131     643   1
   4  -3  11   13430    1392  -2
  -4   3  15   13430    1392   1
   3  -3  12   21931    1853  -2
  -3   3  15   21931    1853   1
   2  -3  13   35643    1952  -2
  -2   3  15   35643    1952   1
   1  -3  14   86140    3646  -2
  -1   3  15   86140    3646   1
   0  -3  15   15758    1836  -2
   0   3  15   15758    1836   1
  -1  -3  16   42465    1694  -2
   1   3  15   42465    1694   1
  -2  -3  17   12109     887  -2
   2   3  15   12109     887   1
  -3  -3  18    4822     701  -2
   3   3  15    4822     701   1
  -4  -3  19   13538    1227  -2
   4   3  15   13538    1227   1
  -5  -3  20    1026     595  -2
   5   3  15    1026     595   1
   5  -4  10    1161    1871  -2
  -5   4  15    1161    1871   1
   4  -4  11   22758    2299  -2
  -4   4  15   22758    2299   1
   3  -4  12   53033    3163  -2
  -3   4  15   53033    3163   1
   2  -4  13    4570    1374  -2
  -2   4  15    4570    1374   1
   1  -4  14   29195    2665  -2
  -1   4  15   29195    2665   1
   0  -4  15    9272    1569  -2
   0   4  15    9272    1569   1
  -1  -4  16   18460    1434  -2
   1   4  15   18460    1434   1
  -2  -4  17   20271    1742  -2
   2   4  15   20271    1742   1
  -3  -4  18   28155    1934  -2
   3   4  15   28155    1934   1
  -4  -4  19    4509    1037  -2
   4   4  15    4509    1037   1
   2  -5  13   28353    3826  -2
  -2   5  15   28353    3826   1
   1  -5  14    1272    1617  -2
  -1   5  15    1272    1617   1
   0  -5  15   37633    3263  -2
   0   5  15   37633    3263   1
  -1  -5  16    2162    1790  -2
   1   5  15    2162    1790   1
  -7   0  16       0     871   1
   6   0  10   27599    2403  -2
  -6   0  16   27599    2403   1
  -5   0  16   40021    3725   1
   4   0  12   34154    2171  -2
  -4   0  16   34154    2171   1
  -3   0  16  180060    5871   1
   2   0  14   28814     893  -2
  -2   0  16   28814     893   1
  -1   0  16  409226    9077   1
   0   0  16   12974     585  -2
   0   0  16   12974     585   1
   1   0  16  134722    3264   1
  -2   0  18  344161    8689  -2
   2   0  16  344161    8689   1
   3   0  16    5113     642   1
  -4   0  20   89545    3118  -2
   4   0  16   89545    3118   1
   5   0  16   40079    2491   1
  -6   0  22   19967    2008  -2
   6   0  16   19967    2008   1
   7   0  16   35695    2838   1
   7  -1   9   11741    1674  -2
  -7   1  16   11741    1674   1
   6  -1  10    3819     710  -2
  -6   1  16    3819     710   1
   5  -1  11    6827     817  -2
  -5   1  16    6827     817   1
   4  -1  12  118741    3535  -2
  -4   1  16  118741    3535   1
   3  -1  13   19771     993  -2
  -3   1  16   19771     993   1
   2  -1  14    4647     741  -2
  -2   1  16    4647     741   1
   1  -1  15    1490     251  -2
  -1   1  16    1490     251   1
   0  -1  16   71978    1374  -2
   0   1  16   71978    1374   1
  -1  -1  17    8279     459  -2
   1   1  16    8279     459   1
  -2  -1  18   12389     500  -2
   2   1  16   12389     500   1
  -3  -1  19   15821     742  -2
   3   1  16   15821     742   1
  -4  -1  20   13183     950  -2
   4   1  16   13183     950   1
  -5  -1  21    1167     504  -2
   5   1  16    1167     504   1
  -6  -1  22   12485    1067  -2
   6   1  16   12485    1067   1
   7  -2   9   32374    2237  -2
  -7   2  16   32374    2237   1
   6  -2  10    2906     879  -2
  -6   2  16    2906     879   1
   5  -2  11  149682    4498  -2
  -5   2  16  149682    4498   1
   4  -2  12    6788     767  -2
  -4   2  16    6788     767   1
   3  -2  13       0     301  -2
  -3   2  16       0     301   1
   2  -2  14  155637    3940  -2
  -2   2  16  155637    3940   1
   1  -2  15   16004     853  -2
  -1   2  16   16004     853   1
   0  -2  16  116356    2766  -2
   0   2  16  116356    2766   1
  -1  -2  17   91045    1928  -2
   1   2  16   91045    1928   1
  -2  -2  18   35159    1982  -2
   2   2  16   35159    1982   1
  -3  -2  19   78983    1892  -2
   3   2  16   78983    1892   1
  -4  -2  20    5658     561  -2
   4   2  16    5658     561   1
  -5  -2  21    8432     817  -2
   5   2  16    8432     817   1
  -6  -2  22   56710    2714  -2
   6   2  16   56710    2714   1
   6  -3  10    2406    1117  -2
  -6   3  16    2406    1117   1
   5  -3  11      46     600  -2
  -5   3  16      46     600   1
   4  -3  12   12343     959  -2
  -4   3  16   12343     959   1
   3  -3  13   17296    2944  -2
  -3   3  16   17296    2944   1
   2  -3  14   19148    2514  -2
  -2   3  16   19148    2514   1
   1  -3  15   42664    2317  -2
  -1   3  16   42664    2317   1
   0  -3  16    1867     767  -2
   0   3  16    1867     767   1
  -1  -3  17   24679    2398  -2
   1   3  16   24679    2398   1
  -2  -3  18    4471     706  -2
   2   3  16    4471     706   1
  -3  -3  19   20707    2144  -2
   3   3  16   20707    2144   1
  -4  -3  20   10417    1125  -2
   4   3  16   10417    1125   1
  -5  -3  21    5512    1179  -2
   5   3  16    5512    1179   1
   4  -4  12   10596    2043  -2
  -4   4  16   10596    2043   1
   3  -4  13   21221    2064  -2
  -3   4  16   21221    2064   1
   2  -4  14   32806    2887  -2
  -2   4  16   32806    2887   1
   1  -4  15   29531    2663  -2
  -1   4  16   29531    2663   1
   0  -4  16    7821    1475  -2
   0   4  16    7821    1475   1
  -1  -4  17    2190     781  -2
   1   4  16    2190     781   1
  -2  -4  18   27763    2069  -2
   2   4  16   27763    2069   1
  -3  -4  19   53518    2556  -2
   3   4  16   53518    2556   1
  -4  -4  20   44622    3065  -2
   4   4  16   44622    3065   1
   2  -5  14   12667    4642  -2
  -2   5  16   12667    4642   1
   1  -5  15       0    1506  -2
  -1   5  16       0    1506   1
   0  -5  16    2032    1306  -2
   0   5  16    2032    1306   1
  -1  -5  17    1134    1688  -2
   1   5  16    1134    1688   1
   7  -1  10   12411    1749  -2
  -7   1  17   12411    1749   1
   6  -1  11   11247    1368  -2
  -6   1  17   11247    1368   1
   5  -1  12   22448    1364  -2
  -5   1  17   22448    1364   1
   4  -1  13   65667    2261  -2
  -4   1  17   65667    2261   1
   3  -1  14   32594    1740  -2
  -3   1  17   32594    1740   1
   2  -1  15   96709    2593  -2
  -2   1  17   96709    2593   1
   1  -1  16    3243     360  -2
  -1   1  17    3243     360   1
   0  -1  17    1192     207  -2
   0   1  17    1192     207   1
  -1  -1  18  188570    3484  -2
   1   1  17  188570    3484   1
  -2  -1  19    5138     361  -2
   2   1  17    5138     361   1
  -3  -1  20   48475    1419  -2
   3   1  17   48475    1419   1
  -4  -1  21    5676     645  -2
   4   1  17    5676     645   1
  -5  -1  22   11476     925  -2
   5   1  17   11476     925   1
  -6  -1  23   20808    1558  -2
   6   1  17   20808    1558   1
   7  -2  10    8477    1326  -2
  -7   2  17    8477    1326   1
   6  -2  11    1559     830  -2
  -6   2  17    1559     830   1
   5  -2  12   12161    1066  -2
  -5   2  17   12161    1066   1
   4  -2  13    3713     867  -2
  -4   2  17    3713     867   1
   3  -2  14   45375    1876  -2
  -3   2  17   45375    1876   1
   2  -2  15    5777     541  -2
  -2   2  17    5777     541   1
   1  -2  16   65448    1938  -2
  -1   2  17   65448    1938   1
   0  -2  17     360     287  -2
   0   2  17     360     287   1
  -1  -2  18    2693     376  -2
   1   2  17    2693     376   1
  -2  -2  19    3486     485  -2
   2   2  17    3486     485   1
  -3  -2  20   96385    2575  -2
   3   2  17   96385    2575   1
  -4  -2  21   17839     920  -2
   4   2  17   17839     920   1
  -5  -2  22     687     438  -2
   5   2  17     687     438   1
  -6  -2  23     524     784  -2
   6   2  17     524     784   1
   6  -3  11   50204    3663  -2
  -6   3  17   50204    3663   1
   5  -3  12   51894    2406  -2
  -5   3  17   51894    2406   1
   4  -3  13   16082    1092  -2
  -4   3  17   16082    1092   1
   3  -3  14   84339    2440  -2
  -3   3  17   84339    2440   1
   2  -3  15   35123    1883  -2
  -2   3  17   35123    1883   1
   1  -3  16  131331    3981  -2
  -1   3  17  131331    3981   1
   0  -3  17   26245    1838  -2
   0   3  17   26245    1838   1
  -1  -3  18    5141     735  -2
   1   3  17    5141     735   1
  -2  -3  19   96105    2728  -2
   2   3  17   96105    2728   1
  -3  -3  20   18056    1205  -2
   3   3  17   18056    1205   1
  -4  -3  21   32663    2035  -2
   4   3  17   32663    2035   1
  -5  -3  22   37788    2696  -2
   5   3  17   37788    2696   1
   4  -4  13    5321    1396  -2
  -4   4  17    5321    1396   1
   3  -4  14    9952    1547  -2
  -3   4  17    9952    1547   1
   2  -4  15   14500    1959  -2
  -2   4  17   14500    1959   1
   1  -4  16    3733    1231  -2
  -1   4  17    3733    1231   1
   0  -4  17    1695    1045  -2
   0   4  17    1695    1045   1
  -1  -4  18       0     676  -2
   1   4  17       0     676   1
  -2  -4  19    7872    1524  -2
   2   4  17    7872    1524   1
  -3  -4  20    2506     889  -2
   3   4  17    2506     889   1
  -4  -4  21   17098    1997  -2
   4   4  17   17098    1997   1
   1  -5  16       0    2304  -2
  -1   5  17       0    2304   1
   0  -5  17   12864    2011  -2
   0   5  17   12864    2011   1
  -7   0  18     944     910   1
   6   0  12   23042    3933  -2
  -6   0  18   23042    3933   1
  -5   0  18  335940   11117   1
   4   0  14   17787    1301  -2
  -4   0  18   17787    1301   1
  -3   0  18  158180    3222   1
   2   0  16   55759    4519  -2
  -2   0  18   55759    4519   1
  -1   0  18  164274    4236   1
   0   0  18  331771    8187  -2
   0   0  18  331771    8187   1
   1   0  18   78285    2323   1
  -2   0  20  133842    3774  -2
   2   0  18  133842    3774   1
   3   0  18    2602     558   1
  -4   0  22   37088    1825  -2
   4   0  18   37088    1825   1
   5   0  18  206784    7127   1
  -6   0  24     835     949  -2
   6   0  18     835     949   1
   7  -1  11     423     993  -2
  -7   1  18     423     993   1
   6  -1  12     891     573  -2
  -6   1  18     891     573   1
   5  -1  13   15283    1112  -2
  -5   1  18   15283    1112   1
   4  -1  14    9492     823  -2
  -4   1  18    9492     823   1
   3  -1  15    4435    1108  -2
  -3   1  18    4435    1108   1
   2  -1  16   22405     929  -2
  -2   1  18   22405     929   1
   1  -1  17   43243    2826  -2
  -1   1  18   43243    2826   1
   0  -1  18   26107     675  -2
   0   1  18   26107     675   1
  -1  -1  19   73730    1585  -2
   1   1  18   73730    1585   1
  -2  -1  20    7446     425  -2
   2   1  18    7446     425   1
  -3  -1  21     589     374  -2
   3   1  18     589     374   1
  -4  -1  22   50397    1971  -2
   4   1  18   50397    1971   1
  -5  -1  23     245     465  -2
   5   1  18     245     465   1
  -6  -1  24    1184     622  -2
   6   1  18    1184     622   1
   6  -2  12    8467    1254  -2
  -6   2  18    8467    1254   1
   5  -2  13    4926     949  -2
  -5   2  18    4926     949   1
   4  -2  14    1581     613  -2
  -4   2  18    1581     613   1
   3  -2  15    9545    1279  -2
  -3   2  18    9545    1279   1
   2  -2  16  202453    4970  -2
  -2   2  18  202453    4970   1
   1  -2  17   18945     959  -2
  -1   2  18   18945     959   1
   0  -2  18   26359     979  -2
   0   2  18   26359     979   1
  -1  -2  19  164033    3322  -2
   1   2  18  164033    3322   1
  -2  -2  20   43937    1314  -2
   2   2  18   43937    1314   1
  -3  -2  21  102999    2573  -2
   3   2  18  102999    2573   1
  -4  -2  22   42917    2043  -2
   4   2  18   42917    2043   1
  -5  -2  23   10684     876  -2
   5   2  18   10684     876   1
  -6  -2  24   53608    5519  -2
   6   2  18   53608    5519   1
   6  -3  12    1647    1129  -2
  -6   3  18    1647    1129   1
   5  -3  13    7636    2232  -2
  -5   3  18    7636    2232   1
   4  -3  14    1095     543  -2
  -4   3  18    1095     543   1
   3  -3  15    2778     530  -2
  -3   3  18    2778     530   1
   2  -3  16    6171     668  -2
  -2   3  18    6171     668   1
   1  -3  17   24141    1841  -2
  -1   3  18   24141    1841   1
   0  -3  18   69548    2916  -2
   0   3  18   69548    2916   1
  -1  -3  19    9555     913  -2
   1   3  18    9555     913   1
  -2  -3  20    1220     572  -2
   2   3  18    1220     572   1
  -3  -3  21    5688     820  -2
   3   3  18    5688     820   1
  -4  -3  22    6737    1035  -2
   4   3  18    6737    1035   1
  -5  -3  23    3157    1136  -2
   5   3  18    3157    1136   1
   4  -4  14   14880    1866  -2
  -4   4  18   14880    1866   1
   3  -4  15    8568    1459  -2
  -3   4  18    8568    1459   1
   2  -4  16   10892    1732  -2
  -2   4  18   10892    1732   1
   1  -4  17     190    1001  -2
  -1   4  18     190    1001   1
   0  -4  18   27652    1975  -2
   0   4  18   27652    1975   1
  -1  -4  19   26488    2560  -2
   1   4  18   26488    2560   1
  -2  -4  20    3384     949  -2
   2   4  18    3384     949   1
  -3  -4  21    1567    1077  -2
   3   4  18    1567    1077   1
   7  -1  12    2557    1111  -2
  -7   1  19    2557    1111   1
   6  -1  13   38658    1815  -2
  -6   1  19   38658    1815   1
   5  -1  14    2031     610  -2
  -5   1  19    2031     610   1
   4  -1  15  158464    4508  -2
  -4   1  19  158464    4508   1
   3  -1  16   20267    1585  -2
  -3   1  19   20267    1585   1
   2  -1  17    2277     368  -2
  -2   1  19    2277     368   1
   1  -1  18  202689    4759  -2
  -1   1  19  202689    4759   1
   0  -1  19   42240    1011  -2
   0   1  19   42240    1011   1
  -1  -1  20  184565    3451  -2
   1   1  19  184565    3451   1
  -2  -1  21    2487     335  -2
   2   1  19    2487     335   1
  -3  -1  22   60324    1545  -2
   3   1  19   60324    1545   1
  -4  -1  23  110561    2755  -2
   4   1  19  110561    2755   1
  -5  -1  24    4412     689  -2
   5   1  19    4412     689   1
  -6  -1  25    3071     858  -2
   6   1  19    3071     858   1
   6  -2  13   19124    1694  -2
  -6   2  19   19124    1694   1
   5  -2  14    1484     634  -2
  -5   2  19    1484     634   1
   4  -2  15   11975    1174  -2
  -4   2  19   11975    1174   1
   3  -2  16   52369    1481  -2
  -3   2  19   52369    1481   1
   2  -2  17   22231    1017  -2
  -2   2  19   22231    1017   1
   1  -2  18   27601    3102  -2
  -1   2  19   27601    3102   1
   0  -2  19   69136    1868  -2
   0   2  19   69136    1868   1
  -1  -2  20   11447     942  -2
   1   2  19   11447     942   1
  -2  -2  21   53880    2272  -2
   2   2  19   53880    2272   1
  -3  -2  22   10250     812  -2
   3   2  19   10250     812   1
  -4  -2  23   29458    1519  -2
   4   2  19   29458    1519   1
  -5  -2  24    7094     918  -2
   5   2  19    7094     918   1
  -6  -2  25    1857     896  -2
   6   2  19    1857     896   1
   5  -3  14   79698    3927  -2
  -5   3  19   79698    3927   1
   4  -3  15   12085    1555  -2
  -4   3  19   12085    1555   1
   3  -3  16  132991    3682  -2
  -3   3  19  132991    3682   1
   2  -3  17  118530    3326  -2
  -2   3  19  118530    3326   1
   1  -3  18   52593    2112  -2
  -1   3  19   52593    2112   1
   0  -3  19   71571    2501  -2
   0   3  19   71571    2501   1
  -1  -3  20    7226     854  -2
   1   3  19    7226     854   1
  -2  -3  21   32579    1536  -2
   2   3  19   32579    1536   1
  -3  -3  22   46712    2030  -2
   3   3  19   46712    2030   1
  -4  -3  23    8798     934  -2
   4   3  19    8798     934   1
  -5  -3  24   18835    2007  -2
   5   3  19   18835    2007   1
   4  -4  15   11893    1702  -2
  -4   4  19   11893    1702   1
   3  -4  16    8252    2198  -2
  -3   4  19    8252    2198   1
   2  -4  17   41743    3385  -2
  -2   4  19   41743    3385   1
   1  -4  18    4282    1286  -2
  -1   4  19    4282    1286   1
   0  -4  19     752     965  -2
   0   4  19     752     965   1
  -1  -4  20   40443    3649  -2
   1   4  19   40443    3649   1
  -2  -4  21    1164     998  -2
   2   4  19    1164     998   1
  -3  -4  22    4811    1364  -2
   3   4  19    4811    1364   1
  -7   0  20   76421   11472   1
   6   0  14    6846    1427  -2
  -6   0  20    6846    1427   1
  -5   0  20  136013    5008   1
   4   0  16   13088    1019  -2
  -4   0  20   13088    1019   1
  -3   0  20   22997     903   1
   2   0  18  353837    8813  -2
  -2   0  20  353837    8813   1
  -1   0  20   15588     882   1
   0   0  20   18712     860  -2
   0   0  20   18712     860   1
   1   0  20   80421    2428   1
  -2   0  22   39288    1588  -2
   2   0  20   39288    1588   1
   3   0  20   83944    2642   1
  -4   0  24   16052    1338  -2
   4   0  20   16052    1338   1
   5   0  20   14741    1573   1
   6   0  20    7981    1513   1
   7  -1  13    2847    1147  -2
  -7   1  20    2847    1147   1
   6  -1  14   13819    1140  -2
  -6   1  20   13819    1140   1
   5  -1  15    2079     619  -2
  -5   1  20    2079     619   1
   4  -1  16   96797    3801  -2
  -4   1  20   96797    3801   1
   3  -1  17   12266     914  -2
  -3   1  20   12266     914   1
   2  -1  18   42308    2278  -2
  -2   1  20   42308    2278   1
   1  -1  19   32021    1968  -2
  -1   1  20   32021    1968   1
   0  -1  20  143463    2730  -2
   0   1  20  143463    2730   1
  -1  -1  21   32648    1005  -2
   1   1  20   32648    1005   1
  -2  -1  22   62335    1514  -2
   2   1  20   62335    1514   1
  -3  -1  23   32676    1090  -2
   3   1  20   32676    1090   1
  -4  -1  24   47272    1651  -2
   4   1  20   47272    1651   1
  -5  -1  25   14401    1211  -2
   5   1  20   14401    1211   1
   6   1  20    7766    1136   1
   6  -2  14   54580    2779  -2
  -6   2  20   54580    2779   1
   5  -2  15    6109     864  -2
  -5   2  20    6109     864   1
   4  -2  16   13316    1855  -2
  -4   2  20   13316    1855   1
   3  -2  17  288751    7801  -2
  -3   2  20  288751    7801   1
   2  -2  18    5885     722  -2
  -2   2  20    5885     722   1
   1  -2  19   60809    1733  -2
  -1   2  20   60809    1733   1
   0  -2  20   14500     642  -2
   0   2  20   14500     642   1
  -1  -2  21   43398    1451  -2
   1   2  20   43398    1451   1
  -2  -2  22   88250    2316  -2
   2   2  20   88250    2316   1
  -3  -2  23    1841     558  -2
   3   2  20    1841     558   1
  -4  -2  24   18789    1114  -2
   4   2  20   18789    1114   1
  -5  -2  25     732     650  -2
   5   2  20     732     650   1
   5  -3  15    4583    1143  -2
  -5   3  20    4583    1143   1
   4  -3  16     880     908  -2
  -4   3  20     880     908   1
   3  -3  17    3259     717  -2
  -3   3  20    3259     717   1
   2  -3  18    5106     944  -2
  -2   3  20    5106     944   1
   1  -3  19   19172    1292  -2
  -1   3  20   19172    1292   1
   0  -3  20    4794     744  -2
   0   3  20    4794     744   1
  -1  -3  21   19057    1239  -2
   1   3  20   19057    1239   1
  -2  -3  22    7154     811  -2
   2   3  20    7154     811   1
  -3  -3  23   26314    1575  -2
   3   3  20   26314    1575   1
  -4  -3  24    4895    1061  -2
   4   3  20    4895    1061   1
   4  -4  16    4864    2701  -2
  -4   4  20    4864    2701   1
   3  -4  17     966    1354  -2
  -3   4  20     966    1354   1
   2  -4  18   18505    3006  -2
  -2   4  20   18505    3006   1
   1  -4  19    8813    2110  -2
  -1   4  20    8813    2110   1
   0  -4  20   18955    1959  -2
   0   4  20   18955    1959   1
  -1  -4  21    5150    1137  -2
   1   4  20    5150    1137   1
  -2  -4  22   13465    1870  -2
   2   4  20   13465    1870   1
  -3  -4  23   26079    4410  -2
   3   4  20   26079    4410   1
   7  -1  14    4685    2155  -2
  -7   1  21    4685    2155   1
   6  -1  15   20670    1352  -2
  -6   1  21   20670    1352   1
   5  -1  16    1863     623  -2
  -5   1  21    1863     623   1
   4  -1  17   30057    1586  -2
  -4   1  21   30057    1586   1
   3  -1  18       0     529  -2
  -3   1  21       0     529   1
   2  -1  19   11894     894  -2
  -2   1  21   11894     894   1
   1  -1  20   61077    1357  -2
  -1   1  21   61077    1357   1
   0  -1  21   11257     556  -2
   0   1  21   11257     556   1
  -1  -1  22   29516     977  -2
   1   1  21   29516     977   1
  -2  -1  23     581     334  -2
   2   1  21     581     334   1
  -3  -1  24   27656    1048  -2
   3   1  21   27656    1048   1
  -4  -1  25   70325    2087  -2
   4   1  21   70325    2087   1
  -5  -1  26    2153     773  -2
   5   1  21    2153     773   1
   6   1  21   21753    1693   1
   6  -2  15    7866    1230  -2
  -6   2  21    7866    1230   1
   5  -2  16    3735     812  -2
  -5   2  21    3735     812   1
   4  -2  17   82240    3099  -2
  -4   2  21   82240    3099   1
   3  -2  18   15437    3200  -2
  -3   2  21   15437    3200   1
   2  -2  19    9030    1349  -2
  -2   2  21    9030    1349   1
   1  -2  20   13002     998  -2
  -1   2  21   13002     998   1
   0  -2  21   55329    1356  -2
   0   2  21   55329    1356   1
  -1  -2  22    7269     544  -2
   1   2  21    7269     544   1
  -2  -2  23   17525     977  -2
   2   2  21   17525     977   1
  -3  -2  24    2023     554  -2
   3   2  21    2023     554   1
  -4  -2  25   17126    1408  -2
   4   2  21   17126    1408   1
  -5  -2  26    1452     755  -2
   5   2  21    1452     755   1
   5  -3  16    5997    1299  -2
  -5   3  21    5997    1299   1
   4  -3  17    2964     995  -2
  -4   3  21    2964     995   1
   3  -3  18     483     518  -2
  -3   3  21     483     518   1
   2  -3  19   29424    1534  -2
  -2   3  21   29424    1534   1
   1  -3  20   64475    2448  -2
  -1   3  21   64475    2448   1
   0  -3  21   31044    1598  -2
   0   3  21   31044    1598   1
  -1  -3  22   30717    1608  -2
   1   3  21   30717    1608   1
  -2  -3  23   18011    1159  -2
   2   3  21   18011    1159   1
  -3  -3  24    9775     901  -2
   3   3  21    9775     901   1
  -4  -3  25     801     866  -2
   4   3  21     801     866   1
   4  -4  17   15910    3858  -2
  -4   4  21   15910    3858   1
   3  -4  18    7045    3874  -2
  -3   4  21    7045    3874   1
   2  -4  19    9820    2232  -2
  -2   4  21    9820    2232   1
   1  -4  20   18332    2899  -2
  -1   4  21   18332    2899   1
   0  -4  21   15013    1758  -2
   0   4  21   15013    1758   1
  -1  -4  22   10995    1420  -2
   1   4  21   10995    1420   1
  -2  -4  23   15926    2068  -2
   2   4  21   15926    2068   1
  -3  -4  24    7055    1325  -2
   3   4  21    7055    1325   1
  -7   0  22   11661    2585   1
   6   0  16   11355    1618  -2
  -6   0  22   11355    1618   1
  -5   0  22    4551     816   1
   4   0  18   30426    1862  -2
  -4   0  22   30426    1862   1
  -3   0  22   93134    2868   1
   2   0  20   73997    2765  -2
  -2   0  22   73997    2765   1
  -1   0  22  159301    4767   1
   0   0  22   59837    2174  -2
   0   0  22   59837    2174   1
   1   0  22   92632    2775   1
  -2   0  24  203024    5531  -2
   2   0  22  203024    5531   1
   3   0  22   14461    1125   1
  -4   0  26    3533     826  -2
   4   0  22    3533     826   1
   5   0  22   66665    3232   1
   6   0  22   11404    3199   1
   6  -1  16   29538    1879  -2
  -6   1  22   29538    1879   1
   5  -1  17   12333    1048  -2
  -5   1  22   12333    1048   1
   4  -1  18  235616    7049  -2
  -4   1  22  235616    7049   1
   3  -1  19    6769     851  -2
  -3   1  22    6769     851   1
   2  -1  20   48015    1979  -2
  -2   1  22   48015    1979   1
   1  -1  21   69882    1549  -2
  -1   1  22   69882    1549   1
   0  -1  22   98041    2238  -2
   0   1  22   98041    2238   1
  -1  -1  23   23861     922  -2
   1   1  22   23861     922   1
  -2  -1  24  133135    2929  -2
   2   1  22  133135    2929   1
  -3  -1  25    9254     831  -2
   3   1  22    9254     831   1
  -4  -1  26   43817    1606  -2
   4   1  22   43817    1606   1
  -5  -1  27   11482    1240  -2
   5   1  22   11482    1240   1
   6  -2  16   12638    1450  -2
  -6   2  22   12638    1450   1
   5  -2  17    1229     942  -2
  -5   2  22    1229     942   1
   4  -2  18    4615     802  -2
  -4   2  22    4615     802   1
   3  -2  19   49430    2318  -2
  -3   2  22   49430    2318   1
   2  -2  20   66243    2302  -2
  -2   2  22   66243    2302   1
   1  -2  21   13563     871  -2
  -1   2  22   13563     871   1
   0  -2  22    8092     553  -2
   0   2  22    8092     553   1
  -1  -2  23    3395     450  -2
   1   2  22    3395     450   1
  -2  -2  24    3697     565  -2
   2   2  22    3697     565   1
  -3  -2  25   33007    1474  -2
   3   2  22   33007    1474   1
  -4  -2  26    8872     960  -2
   4   2  22    8872     960   1
  -5  -2  27     683     741  -2
   5   2  22     683     741   1
   5  -3  17   28294    2393  -2
  -5   3  22   28294    2393   1
   4  -3  18   10179    1095  -2
  -4   3  22   10179    1095   1
   3  -3  19    7298     812  -2
  -3   3  22    7298     812   1
   2  -3  20   28712    1580  -2
  -2   3  22   28712    1580   1
   1  -3  21   31456    2928  -2
  -1   3  22   31456    2928   1
   0  -3  22   36242    1753  -2
   0   3  22   36242    1753   1
  -1  -3  23   18548    1270  -2
   1   3  22   18548    1270   1
  -2  -3  24   14278     977  -2
   2   3  22   14278     977   1
  -3  -3  25    5479     874  -2
   3   3  22    5479     874   1
  -4  -3  26   11474    1424  -2
   4   3  22   11474    1424   1
   3  -4  19   15943    3437  -2
  -3   4  22   15943    3437   1
   2  -4  20   50830    4410  -2
  -2   4  22   50830    4410   1
   1  -4  21    2445    1505  -2
  -1   4  22    2445    1505   1
   0  -4  22   40591    2846  -2
   0   4  22   40591    2846   1
  -1  -4  23   30342    2194  -2
   1   4  22   30342    2194   1
  -2  -4  24   21069    2930  -2
   2   4  22   21069    2930   1
   6  -1  17    3796    1056  -2
  -6   1  23    3796    1056   1
   5  -1  18    3104     696  -2
  -5   1  23    3104     696   1
   4  -1  19   53472    2242  -2
  -4   1  23   53472    2242   1
   3  -1  20   55042    2419  -2
  -3   1  23   55042    2419   1
   2  -1  21     204     389  -2
  -2   1  23     204     389   1
   1  -1  22   30354     889  -2
  -1   1  23   30354     889   1
   0  -1  23   27605     955  -2
   0   1  23   27605     955   1
  -1  -1  24   67798    1699  -2
   1   1  23   67798    1699   1
  -2  -1  25   38260    1328  -2
   2   1  23   38260    1328   1
  -3  -1  26    3669     545  -2
   3   1  23    3669     545   1
  -4  -1  27    2447     574  -2
   4   1  23    2447     574   1
  -5  -1  28     143     556  -2
   5   1  23     143     556   1
   6  -2  17     584     977  -2
  -6   2  23     584     977   1
   5  -2  18    3965    1111  -2
  -5   2  23    3965    1111   1
   4  -2  19   21386    2091  -2
  -4   2  23   21386    2091   1
   3  -2  20    4692     842  -2
  -3   2  23    4692     842   1
   2  -2  21   19269     982  -2
  -2   2  23   19269     982   1
   1  -2  22   23522    1134  -2
  -1   2  23   23522    1134   1
   0  -2  23   13280     696  -2
   0   2  23   13280     696   1
  -1  -2  24   22926    1380  -2
   1   2  23   22926    1380   1
  -2  -2  25   14627     932  -2
   2   2  23   14627     932   1
  -3  -2  26   21872    1239  -2
   3   2  23   21872    1239   1
  -4  -2  27    7960    1035  -2
   4   2  23    7960    1035   1
  -5  -2  28    6908    1354  -2
   5   2  23    6908    1354   1
   5  -3  18   15788    1898  -2
  -5   3  23   15788    1898   1
   4  -3  19   18056    1482  -2
  -4   3  23   18056    1482   1
   3  -3  20   13492    1810  -2
  -3   3  23   13492    1810   1
   2  -3  21    2527     648  -2
  -2   3  23    2527     648   1
   1  -3  22    4691     794  -2
  -1   3  23    4691     794   1
   0  -3  23    7493     901  -2
   0   3  23    7493     901   1
  -1  -3  24   16741    1275  -2
   1   3  23   16741    1275   1
  -2  -3  25   54921    1844  -2
   2   3  23   54921    1844   1
  -3  -3  26    5885    1018  -2
   3   3  23    5885    1018   1
  -4  -3  27    7010    1236  -2
   4   3  23    7010    1236   1
   3  -4  20   19673    4179  -2
  -3   4  23   19673    4179   1
   2  -4  21   32131   10077  -2
  -2   4  23   32131   10077   1
   1  -4  22   52406    4434  -2
  -1   4  23   52406    4434   1
   0  -4  23    6049    1366  -2
   0   4  23    6049    1366   1
  -1  -4  24    7788    1275  -2
   1   4  23    7788    1275   1
  -2  -4  25   50040    3826  -2
   2   4  23   50040    3826   1
   6   0  18    8754    1858  -2
  -6   0  24    8754    1858   1
  -5   0  24   84888    4964   1
   4   0  20   25088    1652  -2
  -4   0  24   25088    1652   1
  -3   0  24   80810    3012   1
   2   0  22   37658    1729  -2
  -2   0  24   37658    1729   1
  -1   0  24    4946     668   1
   0   0  24   51908    2053  -2
   0   0  24   51908    2053   1
   1   0  24    4081     624   1
  -2   0  26    7221     963  -2
   2   0  24    7221     963   1
   3   0  24   63356    2334   1
  -4   0  28   58014    3233  -2
   4   0  24   58014    3233   1
   5   0  24   86826    3920   1
   6  -1  18    7885    1482  -2
  -6   1  24    7885    1482   1
   5  -1  19   20650    2044  -2
  -5   1  24   20650    2044   1
   4  -1  20   16428    1319  -2
  -4   1  24   16428    1319   1
   3  -1  21   17030    1291  -2
  -3   1  24   17030    1291   1
   2  -1  22   46943    1698  -2
  -2   1  24   46943    1698   1
   1  -1  23   45432    1168  -2
  -1   1  24   45432    1168   1
   0  -1  24   59151    1567  -2
   0   1  24   59151    1567   1
  -1  -1  25   10937     707  -2
   1   1  24   10937     707   1
  -2  -1  26   30544    1194  -2
   2   1  24   30544    1194   1
  -3  -1  27   18972    1105  -2
   3   1  24   18972    1105   1
  -4  -1  28   18254    1091  -2
   4   1  24   18254    1091   1
  -5  -1  29   13859    1153  -2
   5   1  24   13859    1153   1
   6  -2  18   18638    1918  -2
  -6   2  24   18638    1918   1
   5  -2  19    7195    1450  -2
  -5   2  24    7195    1450   1
   4  -2  20   58687    2758  -2
  -4   2  24   58687    2758   1
   3  -2  21   12021    1495  -2
  -3   2  24   12021    1495   1
   2  -2  22    1571     558  -2
  -2   2  24    1571     558   1
   1  -2  23  151142    3959  -2
  -1   2  24  151142    3959   1
   0  -2  24   83462    2012  -2
   0   2  24   83462    2012   1
  -1  -2  25   84895    2219  -2
   1   2  24   84895    2219   1
  -2  -2  26   33417    1632  -2
   2   2  24   33417    1632   1
  -3  -2  27    3056     658  -2
   3   2  24    3056     658   1
  -4  -2  28   59303    2667  -2
   4   2  24   59303    2667   1
  -5  -2  29    5769    1065  -2
   5   2  24    5769    1065   1
   5  -3  19    4593    2702  -2
  -5   3  24    4593    2702   1
   4  -3  20    1185    1097  -2
  -4   3  24    1185    1097   1
   3  -3  21    2112    1034  -2
  -3   3  24    2112    1034   1
   2  -3  22   37905    2708  -2
  -2   3  24   37905    2708   1
   1  -3  23    1512     685  -2
  -1   3  24    1512     685   1
   0  -3  24    2406     734  -2
   0   3  24    2406     734   1
  -1  -3  25    5236     767  -2
   1   3  24    5236     767   1
  -2  -3  26     788     604  -2
   2   3  24     788     604   1
  -3  -3  27    1165     783  -2
   3   3  24    1165     783   1
  -4  -3  28    6291    1227  -2
   4   3  24    6291    1227   1
   3  -4  21    5920    2873  -2
  -3   4  24    5920    2873   1
   2  -4  22   10820    1947  -2
  -2   4  24   10820    1947   1
   1  -4  23    2479    1538  -2
  -1   4  24    2479    1538   1
   0  -4  24   26740    2422  -2
   0   4  24   26740    2422   1
  -1  -4  25   14625    1631  -2
   1   4  24   14625    1631   1
  -2  -4  26    1040    1157  -2
   2   4  24    1040    1157   1
   6  -1  19   27541    3383  -2
  -6   1  25   27541    3383   1
   5  -1  20   15640    1244  -2
  -5   1  25   15640    1244   1
   4  -1  21    6416     945  -2
  -4   1  25    6416     945   1
   3  -1  22   73378    3040  -2
  -3   1  25   73378    3040   1
   2  -1  23   29295    1383  -2
  -2   1  25   29295    1383   1
   1  -1  24   46483    1978  -2
  -1   1  25   46483    1978   1
   0  -1  25    3503     461  -2
   0   1  25    3503     461   1
  -1  -1  26    5635     819  -2
   1   1  25    5635     819   1
  -2  -1  27   46909    1485  -2
   2   1  25   46909    1485   1
  -3  -1  28    3476     666  -2
   3   1  25    3476     666   1
  -4  -1  29    8261     983  -2
   4   1  25    8261     983   1
  -5  -1  30    9397    1203  -2
   5   1  25    9397    1203   1
   5  -2  20    4729    1200  -2
  -5   2  25    4729    1200   1
   4  -2  21   44217    3059  -2
  -4   2  25   44217    3059   1
   3  -2  22    3117    1409  -2
  -3   2  25    3117    1409   1
   2  -2  23    6139    1450  -2
  -2   2  25    6139    1450   1
   1  -2  24   43889    2350  -2
  -1   2  25   43889    2350   1
   0  -2  25     718     375  -2
   0   2  25     718     375   1
  -1  -2  26   11415    1376  -2
   1   2  25   11415    1376   1
  -2  -2  27   30616    2419  -2
   2   2  25   30616    2419   1
  -3  -2  28   19331    1610  -2
   3   2  25   19331    1610   1
  -4  -2  29    5778     982  -2
   4   2  25    5778     982   1
   4  -3  21    1500    2130  -2
  -4   3  25    1500    2130   1
   3  -3  22   10005    1395  -2
  -3   3  25   10005    1395   1
   2  -3  23   94847    3774  -2
  -2   3  25   94847    3774   1
   1  -3  24    1351     620  -2
  -1   3  25    1351     620   1
   0  -3  25   24168    1251  -2
   0   3  25   24168    1251   1
  -1  -3  26   43511    1778  -2
   1   3  25   43511    1778   1
  -2  -3  27    9387    1924  -2
   2   3  25    9387    1924   1
  -3  -3  28   44319    2255  -2
   3   3  25   44319    2255   1
   2  -4  23   16741    3576  -2
  -2   4  25   16741    3576   1
   1  -4  24    1292    2527  -2
  -1   4  25    1292    2527   1
   0  -4  25     349    1098  -2
   0   4  25     349    1098   1
  -1  -4  26    8145    2025  -2
   1   4  25    8145    2025   1
  -6   0  26     318    1061   1
  -5   0  26   27049    1869   1
   4   0  22   14827    1326  -2
  -4   0  26   14827    1326   1
  -3   0  26   98558    3601   1
   2   0  24   23128    1682  -2
  -2   0  26   23128    1682   1
  -1   0  26    7324     880   1
   0   0  26   80649    2913  -2
   0   0  26   80649    2913   1
   1   0  26  129921    4337   1
  -2   0  28    2604     956  -2
   2   0  26    2604     956   1
   3   0  26  186041    5082   1
  -4   0  30    2957     949  -2
   4   0  26    2957     949   1
   5   0  26   80428    4820   1
  -6   1  26    2291     758   1
   5  -1  21    1579     727  -2
  -5   1  26    1579     727   1
   4  -1  22    5160     898  -2
  -4   1  26    5160     898   1
   3  -1  23   11832     876  -2
  -3   1  26   11832     876   1
   2  -1  24   32098    1597  -2
  -2   1  26   32098    1597   1
   1  -1  25   38762    1281  -2
  -1   1  26   38762    1281   1
   0  -1  26   16450     816  -2
   0   1  26   16450     816   1
  -1  -1  27    3770     555  -2
   1   1  26    3770     555   1
  -2  -1  28   49406    1656  -2
   2   1  26   49406    1656   1
  -3  -1  29    2368     659  -2
   3   1  26    2368     659   1
  -4  -1  30    6629     917  -2
   4   1  26    6629     917   1
   5   1  26     735     762   1
   5  -2  21    4892    1220  -2
  -5   2  26    4892    1220   1
   4  -2  22     181    1028  -2
  -4   2  26     181    1028   1
   3  -2  23   91877    3684  -2
  -3   2  26   91877    3684   1
   2  -2  24    6330    1711  -2
  -2   2  26    6330    1711   1
   1  -2  25   57081    1713  -2
  -1   2  26   57081    1713   1
   0  -2  26    2351     452  -2
   0   2  26    2351     452   1
  -1  -2  27   12795     789  -2
   1   2  26   12795     789   1
  -2  -2  28   39484    1653  -2
   2   2  26   39484    1653   1
  -3  -2  29    3360     841  -2
   3   2  26    3360     841   1
  -4  -2  30    6619    1128  -2
   4   2  26    6619    1128   1
   4  -3  22    1573    1115  -2
  -4   3  26    1573    1115   1
   3  -3  23    8343    1420  -2
  -3   3  26    8343    1420   1
   2  -3  24    2862     864  -2
  -2   3  26    2862     864   1
   1  -3  25    7119    1128  -2
  -1   3  26    7119    1128   1
   0  -3  26    1214     531  -2
   0   3  26    1214     531   1
  -1  -3  27    3422     928  -2
   1   3  26    3422     928   1
  -2  -3  28    4371     901  -2
   2   3  26    4371     901   1
  -3  -3  29    9367    1647  -2
   3   3  26    9367    1647   1
   2  -4  24       0    2310  -2
  -2   4  26       0    2310   1
   1  -4  25   13450    6029  -2
  -1   4  26   13450    6029   1
   0  -4  26    3122    1286  -2
   0   4  26    3122    1286   1
  -6   1  27   20743    1664   1
   5  -1  22   14837    3304  -2
  -5   1  27   14837    3304   1
   4  -1  23    1188     624  -2
  -4   1  27    1188     624   1
   3  -1  24  127311    4750  -2
  -3   1  27  127311    4750   1
   2  -1  25   69857    2149  -2
  -2   1  27   69857    2149   1
   1  -1  26   20135     930  -2
  -1   1  27   20135     930   1
   0  -1  27   87313    2370  -2
   0   1  27   87313    2370   1
  -1  -1  28    7571     777  -2
   1   1  27    7571     777   1
  -2  -1  29   50774    1728  -2
   2   1  27   50774    1728   1
  -3  -1  30    5883     800  -2
   3   1  27    5883     800   1
  -4  -1  31     413     646  -2
   4   1  27     413     646   1
   5  -2  22    1616    1122  -2
  -5   2  27    1616    1122   1
   4  -2  23     787    1034  -2
  -4   2  27     787    1034   1
   3  -2  24   19189    1529  -2
  -3   2  27   19189    1529   1
   2  -2  25    5076    1776  -2
  -2   2  27    5076    1776   1
   1  -2  26    4373     580  -2
  -1   2  27    4373     580   1
   0  -2  27   27013    1063  -2
   0   2  27   27013    1063   1
  -1  -2  28    5325     615  -2
   1   2  27    5325     615   1
  -2  -2  29    1958     800  -2
   2   2  27    1958     800   1
  -3  -2  30   13216    1443  -2
   3   2  27   13216    1443   1
  -4  -2  31    1793     870  -2
   4   2  27    1793     870   1
   4  -3  23   19183    3857  -2
  -4   3  27   19183    3857   1
   3  -3  24     220    1326  -2
  -3   3  27     220    1326   1
   2  -3  25   47407    2489  -2
  -2   3  27   47407    2489   1
   1  -3  26    9056     923  -2
  -1   3  27    9056     923   1
   0  -3  27    6271     760  -2
   0   3  27    6271     760   1
  -1  -3  28   67021    3010  -2
   1   3  27   67021    3010   1
  -2  -3  29    8820    1133  -2
   2   3  27    8820    1133   1
  -3  -3  30   36876    2156  -2
   3   3  27   36876    2156   1
  -6   0  28   84951    5972   1
  -5   0  28    2153     875   1
   4   0  24  294654   11727  -2
  -4   0  28  294654   11727   1
  -3   0  28   28332    1592   1
   2   0  26    7154     899  -2
  -2   0  28    7154     899   1
  -1   0  28  222956    7552   1
   0   0  28    7503    1067  -2
   0   0  28    7503    1067   1
   1   0  28  222338    6875   1
  -2   0  30    7533    1140  -2
   2   0  28    7533    1140   1
   3   0  28    4493    1022   1
  -4   0  32   20514    2438  -2
   4   0  28   20514    2438   1
   5  -1  23     900     672  -2
  -5   1  28     900     672   1
   4  -1  24    4530     689  -2
  -4   1  28    4530     689   1
   3  -1  25   12265    1099  -2
  -3   1  28   12265    1099   1
   2  -1  26   22616    1072  -2
  -2   1  28   22616    1072   1
   1  -1  27   23237    1057  -2
  -1   1  28   23237    1057   1
   0  -1  28   94158    2543  -2
   0   1  28   94158    2543   1
  -1  -1  29    1538     558  -2
   1   1  28    1538     558   1
  -2  -1  30   42031    2055  -2
   2   1  28   42031    2055   1
  -3  -1  31   31190    1541  -2
   3   1  28   31190    1541   1
  -4  -1  32   10986    1226  -2
   4   1  28   10986    1226   1
   5  -2  23   22241    2322  -2
  -5   2  28   22241    2322   1
   4  -2  24    6203    1442  -2
  -4   2  28    6203    1442   1
   3  -2  25   94845    3949  -2
  -3   2  28   94845    3949   1
   2  -2  26   13329    1769  -2
  -2   2  28   13329    1769   1
   1  -2  27     746     513  -2
  -1   2  28     746     513   1
   0  -2  28   68457    2838  -2
   0   2  28   68457    2838   1
  -1  -2  29    4675     677  -2
   1   2  28    4675     677   1
  -2  -2  30   23840    1588  -2
   2   2  28   23840    1588   1
  -3  -2  31   23903    1980  -2
   3   2  28   23903    1980   1
  -4  -2  32    5873    1264  -2
   4   2  28    5873    1264   1
   4  -3  24     116    2593  -2
  -4   3  28     116    2593   1
   3  -3  25   10428    3102  -2
  -3   3  28   10428    3102   1
   2  -3  26    8039    1538  -2
  -2   3  28    8039    1538   1
   1  -3  27    9273    1093  -2
  -1   3  28    9273    1093   1
   0  -3  28    5378     788  -2
   0   3  28    5378     788   1
  -1  -3  29    6472    1198  -2
   1   3  28    6472    1198   1
  -2  -3  30    2119     900  -2
   2   3  28    2119     900   1
   5  -1  24   32773    2204  -2
  -5   1  29   32773    2204   1
   4  -1  25   12723    1018  -2
  -4   1  29   12723    1018   1
   3  -1  26     434     575  -2
  -3   1  29     434     575   1
   2  -1  27    6348     900  -2
  -2   1  29    6348     900   1
   1  -1  28     881     473  -2
  -1   1  29     881     473   1
   0  -1  29   61838    1939  -2
   0   1  29   61838    1939   1
  -1  -1  30   13397     983  -2
   1   1  29   13397     983   1
  -2  -1  31   15587    1241  -2
   2   1  29   15587    1241   1
  -3  -1  32   34387    2953  -2
   3   1  29   34387    2953   1
  -4  -1  33   10584    1233  -2
   4   1  29   10584    1233   1
   5  -2  24    9965    1743  -2
  -5   2  29    9965    1743   1
   4  -2  25   10128    1685  -2
  -4   2  29   10128    1685   1
   3  -2  26     875    1118  -2
  -3   2  29     875    1118   1
   2  -2  27    8346     933  -2
  -2   2  29    8346     933   1
   1  -2  28   30460    1408  -2
  -1   2  29   30460    1408   1
   0  -2  29   15717    1107  -2
   0   2  29   15717    1107   1
  -1  -2  30    7511     905  -2
   1   2  29    7511     905   1
  -2  -2  31    4351     876  -2
   2   2  29    4351     876   1
  -3  -2  32   12294    1284  -2
   3   2  29   12294    1284   1
   3  -3  26   47899    5797  -2
  -3   3  29   47899    5797   1
   2  -3  27    4696    1378  -2
  -2   3  29    4696    1378   1
   1  -3  28   21640    1615  -2
  -1   3  29   21640    1615   1
   0  -3  29   12716    1182  -2
   0   3  29   12716    1182   1
  -1  -3  30   16211    1906  -2
   1   3  29   16211    1906   1
  -2  -3  31   20053    3173  -2
   2   3  29   20053    3173   1
  -5   0  30    9911    1291   1
   4   0  26    6497    1313  -2
  -4   0  30    6497    1313   1
  -3   0  30    1683     800   1
   2   0  28   60698    2640  -2
  -2   0  30   60698    2640   1
  -1   0  30   99308    3874   1
   0   0  30    4939    1037  -2
   0   0  30    4939    1037   1
   1   0  30   75034    3170   1
  -2   0  32   11510    1779  -2
   2   0  30   11510    1779   1
   3   0  30    1957    1088   1
  -4   0  34    1729    2205  -2
   4   0  30    1729    2205   1
   5  -1  25   24113    2156  -2
  -5   1  30   24113    2156   1
   4  -1  26   38643    3082  -2
  -4   1  30   38643    3082   1
   3  -1  27   13907    1038  -2
  -3   1  30   13907    1038   1
   2  -1  28   89901    2724  -2
  -2   1  30   89901    2724   1
   1  -1  29    9656     778  -2
  -1   1  30    9656     778   1
   0  -1  30   47419    1691  -2
   0   1  30   47419    1691   1
  -1  -1  31   10613     936  -2
   1   1  30   10613     936   1
  -2  -1  32   32289    1957  -2
   2   1  30   32289    1957   1
  -3  -1  33   17915    1719  -2
   3   1  30   17915    1719   1
  -4  -1  34   16960    1712  -2
   4   1  30   16960    1712   1
   4  -2  26    3589    2304  -2
  -4   2  30    3589    2304   1
   3  -2  27    2037    3130  -2
  -3   2  30    2037    3130   1
   2  -2  28   31930    2541  -2
  -2   2  30   31930    2541   1
   1  -2  29   40706    1572  -2
  -1   2  30   40706    1572   1
   0  -2  30   18859    1290  -2
   0   2  30   18859    1290   1
  -1  -2  31    2865     724  -2
   1   2  30    2865     724   1
  -2  -2  32   10950    1120  -2
   2   2  30   10950    1120   1
  -3  -2  33   16674    1486  -2
   3   2  30   16674    1486   1
   3  -3  27   11403    3205  -2
  -3   3  30   11403    3205   1
   2  -3  28   19075    2185  -2
  -2   3  30   19075    2185   1
   1  -3  29   11984    1297  -2
  -1   3  30   11984    1297   1
   0  -3  30    1062     941  -2
   0   3  30    1062     941   1
  -1  -3  31    1300    1096  -2
   1   3  30    1300    1096   1
  -5   1  31    1410     778   1
   4  -1  27     783     737  -2
  -4   1  31     783     737   1
   3  -1  28   14935    1123  -2
  -3   1  31   14935    1123   1
   2  -1  29    5052     675  -2
  -2   1  31    5052     675   1
   1  -1  30    1852     678  -2
  -1   1  31    1852     678   1
   0  -1  31    2392     637  -2
   0   1  31    2392     637   1
  -1  -1  32    2799     705  -2
   1   1  31    2799     705   1
  -2  -1  33   17026    1454  -2
   2   1  31   17026    1454   1
  -3  -1  34   27368    2049  -2
   3   1  31   27368    2049   1
   4  -2  27    5689    1526  -2
  -4   2  31    5689    1526   1
   3  -2  28    7281    1551  -2
  -3   2  31    7281    1551   1
   2  -2  29   15432    1366  -2
  -2   2  31   15432    1366   1
   1  -2  30    1125     587  -2
  -1   2  31    1125     587   1
   0  -2  31    6242     914  -2
   0   2  31    6242     914   1
  -1  -2  32    4899    1109  -2
   1   2  31    4899    1109   1
  -2  -2  33   15277    1360  -2
   2   2  31   15277    1360   1
  -3  -2  34    3263     921  -2
   3   2  31    3263     921   1
   2  -3  29   61117    3087  -2
  -2   3  31   61117    3087   1
   1  -3  30    4928    1533  -2
  -1   3  31    4928    1533   1
   0  -3  31    2446    1080  -2
   0   3  31    2446    1080   1
  -1  -3  32    1260    1055  -2
   1   3  31    1260    1055   1
  -5   0  32   21491    2693   1
   4   0  28   21365    1774  -2
  -4   0  32   21365    1774   1
  -3   0  32   53737    2873   1
   2   0  30   23748    2315  -2
  -2   0  32   23748    2315   1
  -1   0  32    3960     938   1
   0   0  32       0     838  -2
   0   0  32       0     838   1
   1   0  32  188910    8815   1
  -2   0  34   82189    3567  -2
   2   0  32   82189    3567   1
   3   0  32     619    1109   1
   4  -1  28     961     805  -2
  -4   1  32     961     805   1
   3  -1  29   17584    1203  -2
  -3   1  32   17584    1203   1
   2  -1  30   33612    1645  -2
  -2   1  32   33612    1645   1
   1  -1  31    1942     593  -2
  -1   1  32    1942     593   1
   0  -1  32   24930    1344  -2
   0   1  32   24930    1344   1
  -1  -1  33    9248    1025  -2
   1   1  32    9248    1025   1
  -2  -1  34   22062    1654  -2
   2   1  32   22062    1654   1
  -3  -1  35    4283    1147  -2
   3   1  32    4283    1147   1
   4  -2  28   12469    1954  -2
  -4   2  32   12469    1954   1
   3  -2  29   28108    2749  -2
  -3   2  32   28108    2749   1
   2  -2  30    3172     921  -2
  -2   2  32    3172     921   1
   1  -2  31    6215     777  -2
  -1   2  32    6215     777   1
   0  -2  32    7054     980  -2
   0   2  32    7054     980   1
  -1  -2  33    1819     975  -2
   1   2  32    1819     975   1
  -2  -2  34   22659    2692  -2
   2   2  32   22659    2692   1
   1  -3  31    2063    1326  -2
  -1   3  32    2063    1326   1
   0  -3  32    1622    1412  -2
   0   3  32    1622    1412   1
   4  -1  29   17097    1464  -2
  -4   1  33   17097    1464   1
   3  -1  30    9091    1615  -2
  -3   1  33    9091    1615   1
   2  -1  31    4381     796  -2
  -2   1  33    4381     796   1
   1  -1  32   40016    1765  -2
  -1   1  33   40016    1765   1
   0  -1  33   88771    2760  -2
   0   1  33   88771    2760   1
  -1  -1  34    1438     792  -2
   1   1  33    1438     792   1
  -2  -1  35    4020    1351  -2
   2   1  33    4020    1351   1
  -3  -1  36    3036    1166  -2
   3   1  33    3036    1166   1
   3  -2  30    2315    1533  -2
  -3   2  33    2315    1533   1
   2  -2  31    6507    1119  -2
  -2   2  33    6507    1119   1
   1  -2  32    1171     725  -2
  -1   2  33    1171     725   1
   0  -2  33   33174    4342  -2
   0   2  33   33174    4342   1
  -1  -2  34    1139     951  -2
   1   2  33    1139     951   1
  -2  -2  35    5256    1210  -2
   2   2  33    5256    1210   1
   4   0  30    3073    1520  -2
  -4   0  34    3073    1520   1
  -3   0  34   26248    2825   1
   2   0  32    6947    1332  -2
  -2   0  34    6947    1332   1
  -1   0  34   75713    4295   1
   0   0  34    3942    1482  -2
   0   0  34    3942    1482   1
   1   0  34   25975    2721   1
  -2   0  36    9148    1987  -2
   2   0  34    9148    1987   1
   4  -1  30    7622    1119  -2
  -4   1  34    7622    1119   1
   3  -1  31   10666    1049  -2
  -3   1  34   10666    1049   1
   2  -1  32    4972     850  -2
  -2   1  34    4972     850   1
   1  -1  33    5341     917  -2
  -1   1  34    5341     917   1
   0  -1  34   10805    1273  -2
   0   1  34   10805    1273   1
  -1  -1  35   22536    1739  -2
   1   1  34   22536    1739   1
  -2  -1  36    1687    1000  -2
   2   1  34    1687    1000   1
   3  -2  31    3593    1084  -2
  -3   2  34    3593    1084   1
   2  -2  32   29469    4984  -2
  -2   2  34   29469    4984   1
   1  -2  33    3018     935  -2
  -1   2  34    3018     935   1
   0  -2  34   22592    1844  -2
   0   2  34   22592    1844   1
  -1  -2  35    9968    1365  -2
   1   2  34    9968    1365   1
   3  -1  32     488     738  -2
  -3   1  35     488     738   1
   2  -1  33   24293    1865  -2
  -2   1  35   24293    1865   1
   1  -1  34    6541    1257  -2
  -1   1  35    6541    1257   1
   0  -1  35   17586    1643  -2
   0   1  35   17586    1643   1
  -1  -1  36    6004    1283  -2
   1   1  35    6004    1283   1
  -2  -1  37    5998    1621  -2
   2   1  35    5998    1621   1
   2  -2  33   15988    1628  -2
  -2   2  35   15988    1628   1
   1  -2  34    9648    1598  -2
  -1   2  35    9648    1598   1
   0  -2  35    6556    1563  -2
   0   2  35    6556    1563   1
  -3   0  36   63961    4956   1
   2   0  34    2608    1242  -2
  -2   0  36    2608    1242   1
  -1   0  36   55473    3709   1
   0   0  36   35045    3156  -2
   0   0  36   35045    3156   1
   1   0  36   11942    2178   1
   3  -1  33    2844    1032  -2
  -3   1  36    2844    1032   1
   2  -1  34     990     933  -2
  -2   1  36     990     933   1
   1  -1  35    6667    1340  -2
  -1   1  36    6667    1340   1
   0  -1  36     480     919  -2
   0   1  36     480     919   1
  -1  -1  37    6627    1349  -2
   1   1  36    6627    1349   1
   2  -1  35    2569    1066  -2
  -2   1  37    2569    1066   1
   1  -1  36    6669    1386  -2
  -1   1  37    6669    1386   1
   0  -1  37    1133    1012  -2
   0   1  37    1133    1012   1
  -1   0  38    8402    1827   1
;
_shelx_hkl_checksum     5353
_shelx_res_file
;
    JK796.res created by SHELXL-2014/7
TITL JK796 in P2(1)/c
CELL 0.71073   6.85710   4.77240  32.00100  90.0000  95.9159  90.0000
ZERR    2.00   0.00040   0.00030   0.00170   0.0000   0.0037   0.0000
LATT 1
SYMM -X, 0.5+Y, 0.5-Z
SFAC C  H  N  S
UNIT 48  32  4  8
SIZE 0.010 0.340 0.430
TEMP -100.000
OMIT 0 50
MERG 2
L.S. 4
ACTA
BOND $H
CONF
FMAP 2
PLAN 10
WGHT    0.037000    0.619700
BASF   0.11331
FVAR      10.21906
S1    4    0.506115    0.304379    0.057347    11.00000    0.02269    0.02914 =
         0.02614    0.00077    0.00383   -0.00781
S2    4    1.108975    0.990907    0.105583    11.00000    0.03111    0.03012 =
         0.02910   -0.00921    0.00632   -0.00997
N1    3    0.791296    0.660650    0.086769    11.00000    0.02134    0.01678 =
         0.01984    0.00104    0.00407   -0.00098
C1    1    0.713203    0.470665    0.056654    11.00000    0.02117    0.01601 =
         0.01925    0.00508    0.00131    0.00075
C2    1    0.967822    0.771844    0.077221    11.00000    0.02348    0.01579 =
         0.02104    0.00240    0.00462    0.00136
C3    1    1.004608    0.646663    0.036556    11.00000    0.02084    0.01528 =
         0.01836    0.00260    0.00215    0.00353
C4    1    0.852082    0.459197    0.024676    11.00000    0.01963    0.01556 =
         0.02021    0.00461    0.00237   -0.00008
C5    1    1.157240    0.694466    0.012312    11.00000    0.02084    0.01769 =
         0.02088    0.00210    0.00119   -0.00045
AFIX  43
H5    2    1.260378    0.822525    0.020364    11.00000   -1.20000
AFIX   0
C6    1    0.688777    0.747101    0.122905    11.00000    0.02786    0.01802 =
         0.02490   -0.00199    0.00894    0.00198
AFIX  23
H6A   2    0.550302    0.788815    0.112970    11.00000   -1.20000
H6B   2    0.749275    0.921763    0.134839    11.00000   -1.20000
AFIX   0
C7    1    0.694430    0.527663    0.157237    11.00000    0.03586    0.01626 =
         0.01968   -0.00361    0.00943   -0.00039
C8    1    0.520824    0.405841    0.167452    11.00000    0.03589    0.02590 =
         0.03040   -0.00222    0.01447   -0.00141
AFIX  43
H8    2    0.399304    0.457638    0.152488    11.00000   -1.20000
AFIX   0
C9    1    0.525216    0.208648    0.199505    11.00000    0.05693    0.02872 =
         0.04272   -0.00128    0.03008   -0.00658
AFIX  43
H9    2    0.406947    0.125217    0.206436    11.00000   -1.20000
AFIX   0
C10   1    0.702267    0.134455    0.221246    11.00000    0.06972    0.03218 =
         0.02762    0.00396    0.01692   -0.00048
AFIX  43
H10   2    0.705227    0.000416    0.243250    11.00000   -1.20000
AFIX   0
C11   1    0.874093    0.253121    0.211274    11.00000    0.05350    0.03326 =
         0.02726    0.00297    0.00046    0.00335
AFIX  43
H11   2    0.995244    0.200006    0.226270    11.00000   -1.20000
AFIX   0
C12   1    0.871068    0.450345    0.179354    11.00000    0.03646    0.02377 =
         0.02718   -0.00099    0.00683   -0.00371
AFIX  43
H12   2    0.990062    0.532600    0.172623    11.00000   -1.20000
AFIX   0
HKLF 5
REM  JK796 in P2(1)/c
REM R1 =  0.0381 for    1640 Fo > 4sig(Fo)  and  0.0440 for all    1829 data
REM    137 parameters refined using      0 restraints
END
WGHT      0.0370      0.6197
REM Highest difference peak  0.261,  deepest hole -0.233,  1-sigma level  0.053
Q1    1   1.0082  0.7068  0.0570  11.00000  0.05    0.26
Q2    1   1.1076  0.7811  0.1084  11.00000  0.05    0.24
Q3    1   0.5967  0.4591  0.0578  11.00000  0.05    0.21
Q4    1   1.0230  0.7047  0.0199  11.00000  0.05    0.21
Q5    1   1.0093  0.8995  0.0881  11.00000  0.05    0.20
Q6    1   1.0295  0.8360  0.1016  11.00000  0.05    0.19
Q7    1   0.5175  0.3827  0.1941  11.00000  0.05    0.19
Q8    1   0.3177  0.1770  0.1906  11.00000  0.05    0.19
Q9    1   0.6147  0.4136  0.1510  11.00000  0.05    0.18
Q10   1   0.9838  0.5028  0.0388  11.00000  0.05    0.18
;
_shelx_res_checksum     9357
data_New_Global_Publ_Block
_journal_date_recd_electronic     2017-08-14
_journal_date_accepted     2017-08-22
_journal_name_full     'Acta Crystallographica, Section E'
_journal_year     2017
_journal_volume     73
_journal_issue      9
_journal_page_first     1379
_journal_page_last     1381
_journal_paper_category     GO
_journal_paper_doi     10.1107/S2056989017012154
_journal_coeditor_code     HG5493
_publ_contact_author_name     'Woo, Chang Hwa'
_publ_contact_author_address
;
Director of Planning Center
Gyeongsang National University Academy and Industry Collaboration
501 Jinjudaero
Jinjusi 52828
Republic of Korea
;
_publ_contact_author_email     woo@gnu.ac.kr
_publ_contact_author_fax     '+82-55-772-2789'
_publ_contact_author_phone     '+82-55-772-2789'
_publ_section_title
;\
Crystal structure of
2,6-dibenzylpyrrolo[3,4-<i>f</i>]isoindole-1,3,5,7(2<i>H</i>,6<i>H</i>)-\
tetrathione
;
_publ_section_title_footnote     .
loop_
    _publ_author_name
    _publ_author_footnote
    _publ_author_address
    'Im, Hansu' .
;
Department of Chemistry (BK21 plus) and Research Institute of Natural Sciences
Gyeongsang National University
Jinju 52828
Republic of Korea
;
    'Park, Hyunjin' .
;
Department of Chemistry (BK21 plus) and Research Institute of Natural Sciences
Gyeongsang National University
Jinju 52828
Republic of Korea
;
    'Kim, Tae Ho' .
;
Department of Chemistry (BK21 plus) and Research Institute of Natural Sciences
Gyeongsang National University
Jinju 52828
Republic of Korea
;
    'Woo, Chang Hwa' .
;
Director of Planning Center
Gyeongsang National University Academy and Industry Collaboration
501 Jinjudaero
Jinjusi 52828
Republic of Korea
;
_publ_section_synopsis
;
The title compound comprises a central pyromellitic diimide substituted with S
atoms and terminal benzyl groups. In the crystal, adjacent molecules are
linked by C---H...\p interactions and short S...S contacts, forming a
two-dimensional network parellel to the (110) plane.
;
