# Supplementary material for: Crystal structure of 2,6-di­benzyl­pyrrolo­[3,4-f]iso­indole-1,3,5,7(2H,6H)-tetra­thione
Source: Acta Crystallogr E Crystallogr Commun. 2017 Aug 25;73(Pt 9):1379–81. doi: 10.1107/S2056989017012154 (PMC5588585; doi:10.1107/S2056989017012154)
Supplement: Supplementary file 2 [file e-73-01379-Isup2.hkl]

data_I                                                                          
_shelx_title ' JK796 in P2(1)/c'                                                
_shelx_refln_list_code          4                                               
_shelx_F_calc_maximum      121.81                                               
_exptl_crystal_F_000       476.00                                               
_reflns_d_resolution_high  0.8410                                               
                                                                                
loop_                                                                           
 _space_group_symop_operation_xyz                                               
 'x, y, z'                                                                      
 '-x, y+1/2, -z+1/2'                                                            
 '-x, -y, -z'                                                                   
 'x, -y-1/2, z-1/2'                                                             
                                                                                
_cell_length_a     6.8571                                                       
_cell_length_b     4.7724                                                       
_cell_length_c    32.0010                                                       
_cell_angle_alpha  90.000                                                       
_cell_angle_beta   95.916                                                       
_cell_angle_gamma  90.000                                                       
                                                                                
_shelx_F_squared_multiplier     1.000                                           
                                                                                
loop_                                                                           
 _refln_index_h                                                                 
 _refln_index_k                                                                 
 _refln_index_l                                                                 
 _refln_F_squared_calc                                                          
 _refln_F_squared_meas                                                          
 _refln_F_squared_sigma                                                         
 _refln_observed_status                                                         
   1   0   0        296.88        294.09        10.83 o                         
   2   0   0       2015.91       2135.54        62.03 o                         
   3   0   0       3663.22       3645.21        90.05 o                         
   4   0   0        463.76        487.83        15.41 o                         
   5   0   0       3623.97       3602.91       119.71 o                         
   6   0   0       1285.85       1330.21        50.84 o                         
   7   0   0         11.49         29.25        29.19 o                         
   8   0   0        459.46        536.52        49.59 o                         
   1   1   0        847.37        866.09        35.36 o                         
   2   1   0        690.77        726.70        16.14 o                         
   3   1   0        519.27        573.58        15.20 o                         
   4   1   0        302.24        305.60        13.24 o                         
   5   1   0        121.94        122.00        11.28 o                         
   6   1   0        616.61        632.26        24.03 o                         
   7   1   0          7.30          6.85         7.75 o                         
   0   2   0         89.34         88.42         8.54 o                         
   1   2   0       1901.26       1825.38        39.96 o                         
   2   2   0       1441.79       1486.16        30.12 o                         
   3   2   0        147.11        129.18         7.14 o                         
   4   2   0       2209.37       2233.20        48.97 o                         
   5   2   0        261.47        246.64        11.78 o                         
   6   2   0        791.38        840.94        35.23 o                         
   7   2   0        286.12        286.97        39.85 o                         
   1   3   0        248.95        262.83        11.11 o                         
   2   3   0         11.75         18.61         6.56 o                         
   3   3   0         51.83         67.59        10.27 o                         
   4   3   0        152.43        161.14         9.95 o                         
   5   3   0         72.03         50.92         6.94 o                         
   6   3   0         30.43         21.11         9.19 o                         
   0   4   0       1593.21       1595.88       100.60 o                         
   1   4   0        201.70        209.49        17.97 o                         
   2   4   0         44.29         67.54        13.71 o                         
   3   4   0         50.66         39.19        16.36 o                         
   4   4   0        323.58        336.15        26.74 o                         
   5   4   0        699.57        768.66        46.40 o                         
   1   5   0        170.54        250.52        33.85 o                         
   2   5   0        298.37        291.15        31.02 o                         
   3   5   0        119.47        162.04        33.06 o                         
  -8   1   1         26.77         54.26        11.36 o                         
  -7   1   1        117.31        124.90         9.59 o                         
  -6   1   1       1541.01       1542.22        46.39 o                         
  -5   1   1        257.58        263.85        15.27 o                         
  -4   1   1        633.39        575.16        19.08 o                         
  -3   1   1       1009.54       1034.79        23.94 o                         
  -2   1   1       2168.56       2233.00        42.77 o                         
  -1   1   1       4817.81       5026.46        78.33 o                         
   0   1   1       3580.34       3467.60       155.01 o                         
   1   1   1        821.43        871.85        28.90 o                         
   2   1   1        856.74        788.61        17.28 o                         
   3   1   1        303.99        291.86         9.83 o                         
   4   1   1       1279.74       1249.85        34.75 o                         
   5   1   1        178.27        161.12        16.78 o                         
   6   1   1         67.18         77.44         8.37 o                         
   7   1   1         43.26         44.53         7.29 o                         
  -7   2   1          7.07          7.01         8.24 o                         
  -6   2   1          8.99         10.38         5.78 o                         
  -5   2   1        206.31        187.97        12.29 o                         
  -4   2   1         15.85         17.09         4.09 o                         
  -3   2   1        243.25        213.16         8.91 o                         
  -2   2   1        773.53        816.78        18.17 o                         
  -1   2   1        273.63        257.73        17.08 o                         
   0   2   1          0.37          3.54         3.03 o                         
   1   2   1        204.60        203.25        15.46 o                         
   2   2   1        264.00        263.12         8.19 o                         
   3   2   1       1067.92       1105.84        26.34 o                         
   4   2   1         14.23         18.91         4.31 o                         
   5   2   1        107.73         87.38         7.50 o                         
   6   2   1         91.10        108.03        10.99 o                         
   7   2   1         56.94         55.56         8.59 o                         
  -6   3   1         28.43         24.06         8.73 o                         
  -5   3   1        241.67        259.37        13.15 o                         
  -4   3   1        527.42        505.02        18.13 o                         
  -3   3   1        417.72        412.33        19.25 o                         
  -2   3   1       1672.98       1571.34        46.57 o                         
  -1   3   1        645.37        640.24        19.28 o                         
   0   3   1       1858.45       1765.13        96.48 o                         
   1   3   1        273.80        265.23        10.28 o                         
   2   3   1        437.29        433.76        19.21 o                         
   3   3   1       1937.39       1818.03        56.26 o                         
   4   3   1         76.73         70.58         6.77 o                         
   5   3   1         61.52         69.63         9.17 o                         
   6   3   1        545.52        522.66        44.63 o                         
  -5   4   1          8.29         29.37        13.93 o                         
  -4   4   1         66.99         83.43        15.07 o                         
  -3   4   1        215.20        238.25        33.49 o                         
  -2   4   1         35.78         38.30        11.82 o                         
  -1   4   1        117.26        132.41        15.21 o                         
   0   4   1        117.37        169.53        21.11 o                         
   1   4   1          3.65          3.35         7.04 o                         
   2   4   1        127.61        180.99        19.30 o                         
   3   4   1          8.34         35.12        13.19 o                         
   4   4   1         51.80         65.86        13.98 o                         
   5   4   1          8.36         27.11        16.23 o                         
  -3   5   1        158.16        152.38        28.08 o                         
  -2   5   1         68.48         63.21        22.93 o                         
  -1   5   1        803.02        696.21        68.72 o                         
   0   5   1         75.88        115.99        22.66 o                         
   1   5   1        102.52        100.76        16.65 o                         
   2   5   1         22.26         25.18        13.86 o                         
   3   5   1         95.55         67.07        20.34 o                         
  -8   0   2         38.00         22.00        22.15 o                         
  -7   0   2        952.85        897.78        86.36 o                         
  -6   0   2        430.18        479.72        46.48 o                         
  -5   0   2        254.96        252.92        22.37 o                         
  -4   0   2        636.94        715.96        19.85 o                         
  -3   0   2         76.07         90.27         7.40 o                         
  -2   0   2       4485.38       4552.81       176.70 o                         
  -1   0   2       1711.56       1702.19        66.98 o                         
   0   0   2       4344.57       4035.35       106.81 o                         
   1   0   2      10323.67      10226.68       172.08 o                         
   2   0   2        470.41        493.05        14.64 o                         
   3   0   2       3854.27       3858.15        95.58 o                         
   4   0   2        366.32        370.02        16.28 o                         
   5   0   2        124.83        158.78        14.47 o                         
   6   0   2        416.22        462.06        25.13 o                         
   7   0   2        541.87        581.72        29.14 o                         
   8   0   2        296.21        362.04        36.51 o                         
  -8   1   2        214.14        232.00        15.40 o                         
  -7   1   2         82.41         96.13         8.46 o                         
  -6   1   2         20.44         18.55         7.24 o                         
  -5   1   2        958.98        906.19        39.91 o                         
  -4   1   2          4.55          2.17         3.46 o                         
  -3   1   2       2159.96       2251.84        44.09 o                         
  -2   1   2       1961.49       2046.72        39.38 o                         
  -1   1   2       4875.45       5043.17        78.61 o                         
   0   1   2         18.88         15.19         3.27 o                         
   1   1   2       2370.03       2492.32        39.68 o                         
   2   1   2       1931.82       1908.44        37.14 o                         
   3   1   2       1551.66       1645.04        35.77 o                         
   4   1   2        270.93        235.12        10.70 o                         
   5   1   2        348.14        347.83        14.81 o                         
   6   1   2        153.21        166.25        11.92 o                         
   7   1   2        183.75        208.68        17.44 o                         
  -7   2   2         38.40         36.93        10.13 o                         
  -6   2   2        444.71        503.08        29.23 o                         
  -5   2   2        122.98        100.96         7.72 o                         
  -4   2   2        322.89        326.69        12.69 o                         
  -3   2   2       1376.32       1250.32        28.95 o                         
  -2   2   2        242.27        228.91        22.20 o                         
  -1   2   2       1356.74       1334.30        32.28 o                         
   0   2   2        182.98        183.90         9.98 o                         
   1   2   2         42.28         44.41         4.85 o                         
   2   2   2       2132.94       2148.67        41.88 o                         
   3   2   2        637.09        677.63        18.17 o                         
   4   2   2        794.41        795.58        21.58 o                         
   5   2   2         52.51         42.75         6.34 o                         
   6   2   2        137.91        136.23        11.52 o                         
   7   2   2        235.46        254.46        16.37 o                         
  -6   3   2          0.21          0.00         5.64 o                         
  -5   3   2          6.12          0.00         4.18 o                         
  -4   3   2         20.69         16.54         4.51 o                         
  -3   3   2        309.38        318.74        13.89 o                         
  -2   3   2          1.53          3.60         5.33 o                         
  -1   3   2        118.85        135.79        10.65 o                         
   0   3   2         31.58         43.93         5.07 o                         
   1   3   2          3.69          2.75         2.64 o                         
   2   3   2        171.02        163.71        13.01 o                         
   3   3   2        205.32        194.73        15.91 o                         
   4   3   2        123.01        118.77        10.11 o                         
   5   3   2         23.34         19.57         6.34 o                         
   6   3   2         14.06         24.36        15.14 o                         
  -5   4   2        154.88        149.97        20.94 o                         
  -4   4   2         39.86         41.65        12.95 o                         
  -3   4   2        107.85        123.33        18.90 o                         
  -2   4   2        331.94        318.21        26.74 o                         
  -1   4   2         12.58         15.26        10.49 o                         
   0   4   2         71.70         89.48        12.28 o                         
   1   4   2         93.78        137.46        21.35 o                         
   2   4   2        486.37        517.24        49.62 o                         
   3   4   2        321.19        328.33        41.97 o                         
   4   4   2         15.91         24.71        11.91 o                         
   5   4   2         44.47         61.73        19.07 o                         
  -3   5   2        218.22        207.50        36.06 o                         
  -2   5   2         61.39         67.16        18.32 o                         
  -1   5   2        140.94        150.89        24.35 o                         
   0   5   2          1.54         10.65        10.87 o                         
   1   5   2         44.10         61.83        14.55 o                         
   2   5   2         52.06         57.73        32.11 o                         
   3   5   2          2.25         14.82        15.28 o                         
  -8   1   3        142.67        144.24        11.92 o                         
  -7   1   3        200.41        196.38        11.69 o                         
  -6   1   3        423.02        424.85        23.58 o                         
  -5   1   3        123.18        100.31        18.87 o                         
  -4   1   3        409.42        400.14        13.32 o                         
  -3   1   3        446.60        435.44        11.65 o                         
  -2   1   3        912.12        869.16        18.52 o                         
  -1   1   3       1851.36       1803.52        29.20 o                         
   0   1   3        679.11        706.96        18.78 o                         
   1   1   3       8292.27       8632.72       127.55 o                         
   2   1   3       1057.31       1061.05        22.19 o                         
   3   1   3        128.15        116.41         8.76 o                         
   4   1   3         61.34         54.28         5.91 o                         
   5   1   3         54.80         57.62         6.83 o                         
   6   1   3        260.60        270.22        14.60 o                         
   7   1   3         34.34         48.35         7.70 o                         
  -7   2   3          1.18          2.01         7.12 o                         
  -6   2   3         45.46         56.13         8.27 o                         
  -5   2   3        937.73        894.21        25.75 o                         
  -4   2   3        118.53        121.13         7.65 o                         
  -3   2   3        229.24        229.19         9.47 o                         
  -2   2   3        466.36        462.11        11.78 o                         
  -1   2   3        277.02        266.64         8.95 o                         
   0   2   3        697.69        686.10        21.66 o                         
   1   2   3       2323.68       2424.15        51.36 o                         
   2   2   3        369.69        348.73        11.21 o                         
   3   2   3         53.71         53.78         5.15 o                         
   4   2   3         51.16         50.14         5.90 o                         
   5   2   3        336.76        335.66        14.26 o                         
   6   2   3        112.94        122.52        11.29 o                         
   7   2   3         89.16         80.45        10.22 o                         
  -6   3   3          8.14         16.68        10.27 o                         
  -5   3   3         42.92         44.33         6.39 o                         
  -4   3   3       1146.25       1063.67        29.30 o                         
  -3   3   3        403.46        438.94        15.21 o                         
  -2   3   3       1165.14       1125.18        35.97 o                         
  -1   3   3         22.52         20.54         5.19 o                         
   0   3   3        464.15        470.85        16.70 o                         
   1   3   3        647.70        579.51        15.13 o                         
   2   3   3         90.75        103.05        10.62 o                         
   3   3   3        511.39        517.10        25.27 o                         
   4   3   3         53.28         43.45         9.00 o                         
   5   3   3         35.09         31.67         7.52 o                         
   6   3   3        777.45        804.99        69.39 o                         
  -5   4   3        126.05        143.52        20.79 o                         
  -4   4   3         94.64         98.49        17.30 o                         
  -3   4   3         11.40         15.41        11.46 o                         
  -2   4   3        912.61        861.29        41.27 o                         
  -1   4   3        536.87        493.49        27.12 o                         
   0   4   3         57.61         66.70        11.50 o                         
   1   4   3        486.25        507.58        34.13 o                         
   2   4   3        601.15        550.88        31.29 o                         
   3   4   3        229.20        298.93        33.49 o                         
   4   4   3        537.27        564.57        51.31 o                         
   5   4   3        221.21        299.44        33.93 o                         
  -3   5   3        709.30        650.29        55.89 o                         
  -2   5   3         24.92         29.98        15.81 o                         
  -1   5   3        254.22        239.62        30.85 o                         
   0   5   3        402.57        494.13        51.83 o                         
   1   5   3         30.20          5.62        11.12 o                         
   2   5   3        377.06        495.42        67.07 o                         
   3   5   3        131.89        125.23        24.17 o                         
  -8   0   4          5.68         15.26        11.73 o                         
  -7   0   4         12.84         19.32        19.30 o                         
  -6   0   4         65.70         62.93         7.33 o                         
  -5   0   4         31.48         30.45         4.17 o                         
  -4   0   4        591.77        537.91        17.31 o                         
  -3   0   4        526.26        483.19        26.65 o                         
  -2   0   4        922.17        970.30        42.62 o                         
  -1   0   4        431.24        359.12        17.76 o                         
   0   0   4        878.54        841.67        20.59 o                         
   1   0   4        652.01        640.49        12.79 o                         
   2   0   4        904.29        987.90        35.90 o                         
   3   0   4       1240.97       1415.74        35.47 o                         
   4   0   4        647.45        856.23        51.57 o                         
   5   0   4       1165.93       1189.63        45.73 o                         
   6   0   4       1247.26       1283.11        50.64 o                         
   7   0   4        372.71        329.70        20.99 o                         
  -8   1   4        150.93        155.38        12.49 o                         
  -7   1   4         66.35         66.70         7.03 o                         
  -6   1   4         34.02         27.28         6.22 o                         
  -5   1   4        832.64        845.59        26.48 o                         
  -4   1   4        302.66        282.72        12.09 o                         
  -3   1   4        679.21        709.41        16.42 o                         
  -2   1   4        695.51        661.00        20.74 o                         
  -1   1   4       1061.90        866.00        32.74 o                         
   0   1   4       3118.25       3256.56        66.68 o                         
   1   1   4      14836.95      15212.40       243.85 o                         
   2   1   4        249.93        266.21         9.33 o                         
   3   1   4        357.79        367.00        10.90 o                         
   4   1   4        131.26        119.20         7.48 o                         
   5   1   4        720.77        712.85        20.22 o                         
   6   1   4        200.98        211.23        13.49 o                         
   7   1   4        564.14        566.83        25.59 o                         
  -7   2   4          1.58          0.00         7.55 o                         
  -6   2   4         79.45         64.68         8.71 o                         
  -5   2   4        644.04        633.27        24.41 o                         
  -4   2   4        821.07        784.39        20.83 o                         
  -3   2   4       1542.77       1455.55        32.74 o                         
  -2   2   4        285.02        270.48        18.76 o                         
  -1   2   4        492.07        485.21        25.77 o                         
   0   2   4       1781.86       1806.68        45.18 o                         
   1   2   4        854.00        856.15        20.04 o                         
   2   2   4        734.12        754.11        16.98 o                         
   3   2   4        151.06        141.16        10.49 o                         
   4   2   4        173.55        165.37         9.54 o                         
   5   2   4        153.68        190.73        11.13 o                         
   6   2   4         82.84         76.46         7.88 o                         
   7   2   4          8.99          6.43         6.56 o                         
  -6   3   4          0.62          5.09         5.75 o                         
  -5   3   4        126.66        139.16        12.36 o                         
  -4   3   4         79.73         74.10         6.78 o                         
  -3   3   4        328.78        266.98        25.13 o                         
  -2   3   4        361.79        364.76        18.12 o                         
  -1   3   4        238.75        244.90        14.91 o                         
   0   3   4         17.31          9.71         2.44 o                         
   1   3   4        743.12        693.56        17.30 o                         
   2   3   4        106.35        118.93        11.26 o                         
   3   3   4        599.43        583.52        25.43 o                         
   4   3   4         97.89         95.94        10.16 o                         
   5   3   4         31.88         34.87         7.37 o                         
   6   3   4        133.52        158.02        16.55 o                         
  -5   4   4         11.12         26.90        13.39 o                         
  -4   4   4         74.55         93.10        15.44 o                         
  -3   4   4         65.20         68.02        15.41 o                         
  -2   4   4        251.51        270.06        25.01 o                         
  -1   4   4        105.49        159.52        17.57 o                         
   0   4   4        526.97        491.54        32.05 o                         
   1   4   4        350.64        379.16        30.57 o                         
   2   4   4        435.58        497.01        41.05 o                         
   3   4   4        302.66        302.60        30.20 o                         
   4   4   4         86.03         93.40        17.00 o                         
   5   4   4        488.11        646.58        50.06 o                         
  -3   5   4         92.60         90.71        24.99 o                         
  -2   5   4        267.09        270.79        65.33 o                         
  -1   5   4          7.10          8.66        13.58 o                         
   0   5   4         14.84          7.41        10.77 o                         
   1   5   4         68.10        107.34        16.65 o                         
   2   5   4         42.86         71.02        31.16 o                         
   3   5   4        127.42        147.25        38.75 o                         
  -8   1   5         59.52         58.48         7.97 o                         
  -7   1   5        116.04        109.76         8.53 o                         
  -6   1   5        276.09        252.86        22.28 o                         
  -5   1   5        548.02        518.98        19.21 o                         
  -4   1   5        973.05        948.13        27.29 o                         
  -3   1   5        371.73        410.56        18.98 o                         
  -2   1   5        558.46        540.98        12.54 o                         
  -1   1   5       6296.84       6452.47       116.98 o                         
   0   1   5       4568.60       4646.25        83.26 o                         
   1   1   5       3060.06       3161.02        52.12 o                         
   2   1   5        489.65        526.88        11.37 o                         
   3   1   5       1198.60       1198.95        24.24 o                         
   4   1   5       1825.72       1838.11        32.19 o                         
   5   1   5        361.11        350.16        13.16 o                         
   6   1   5          3.89          0.71         4.40 o                         
   7   1   5         74.25         70.99         9.21 o                         
  -7   2   5         94.85        102.62        14.55 o                         
  -6   2   5         34.97         35.61         7.46 o                         
  -5   2   5        750.23        747.50        22.83 o                         
  -4   2   5         61.04         80.38         6.28 o                         
  -3   2   5        145.48        139.55         9.74 o                         
  -2   2   5       1172.68       1181.15        24.86 o                         
  -1   2   5        180.05        171.20        10.62 o                         
   0   2   5         26.12         30.81         3.09 o                         
   1   2   5       1963.32       2056.53        41.26 o                         
   2   2   5        263.37        328.08        11.85 o                         
   3   2   5        636.20        591.31        26.90 o                         
   4   2   5        477.43        490.26        16.39 o                         
   5   2   5        139.09        145.86        13.39 o                         
   6   2   5         87.20        100.58         8.68 o                         
   7   2   5         96.64        122.51        13.69 o                         
  -6   3   5         48.56         43.59         8.57 o                         
  -5   3   5        415.72        422.62        19.93 o                         
  -4   3   5        195.08        197.59        10.84 o                         
  -3   3   5        378.78        364.82        13.80 o                         
  -2   3   5         12.72         17.30         4.41 o                         
  -1   3   5        155.64        135.44        14.81 o                         
   0   3   5       2277.85       2190.64        50.82 o                         
   1   3   5         78.22         78.07         5.56 o                         
   2   3   5         71.25         79.42         9.55 o                         
   3   3   5        607.67        588.93        26.05 o                         
   4   3   5        365.40        309.13        25.86 o                         
   5   3   5        381.49        401.13        20.70 o                         
   6   3   5         99.76         84.91        13.04 o                         
  -5   4   5        260.11        303.34        26.40 o                         
  -4   4   5        147.14        164.28        17.30 o                         
  -3   4   5       1069.21       1031.49        49.45 o                         
  -2   4   5        661.91        639.95        35.04 o                         
  -1   4   5        489.90        483.26        34.04 o                         
   0   4   5        123.68        134.68        19.23 o                         
   1   4   5        430.81        475.04        30.45 o                         
   2   4   5        892.06        781.54        41.69 o                         
   3   4   5        106.93        137.07        19.08 o                         
   4   4   5        144.20        135.49        28.51 o                         
   5   4   5        225.24        222.18        30.21 o                         
  -3   5   5          2.52         22.80        17.18 o                         
  -2   5   5         48.37        109.02        39.15 o                         
  -1   5   5        467.52        576.11        48.48 o                         
   0   5   5        134.30        135.34        18.42 o                         
   1   5   5        438.04        533.51        44.63 o                         
   2   5   5         63.09         84.91        33.46 o                         
   3   5   5          8.79          3.49        14.65 o                         
  -8   0   6          4.96          4.61        10.14 o                         
  -7   0   6        751.54        808.60        75.93 o                         
  -6   0   6       1270.23       1282.02        62.97 o                         
  -5   0   6        202.20        197.64        16.54 o                         
  -4   0   6        392.99        404.53        13.30 o                         
  -3   0   6       1528.78       1677.83        56.84 o                         
  -2   0   6       4148.84       4134.39       130.43 o                         
  -1   0   6       4492.81       4339.62       181.82 o                         
   0   0   6       1325.57       1390.94        33.74 o                         
   1   0   6       1168.63       1167.06        22.01 o                         
   2   0   6       2337.21       2520.87        47.09 o                         
   3   0   6       1432.46       1515.12        44.36 o                         
   4   0   6        831.71       1037.34        39.26 o                         
   5   0   6        108.20        130.50        14.73 o                         
   6   0   6        390.68        406.79        24.36 o                         
   7   0   6         38.54         39.45         9.59 o                         
  -8   1   6        126.18        144.88        11.82 o                         
  -7   1   6         43.69         50.52         8.17 o                         
  -6   1   6        653.52        595.43        29.07 o                         
  -5   1   6       1388.49       1377.38        40.84 o                         
  -4   1   6         56.48         40.09         5.18 o                         
  -3   1   6        997.38        994.33        23.18 o                         
  -2   1   6       1650.72       1627.30        30.02 o                         
  -1   1   6       1742.75       1768.74        33.27 o                         
   0   1   6       9092.65       9255.29       142.32 o                         
   1   1   6       7418.32       7451.33       106.45 o                         
   2   1   6        252.92        321.79         7.59 o                         
   3   1   6       1359.63       1417.59        25.21 o                         
   4   1   6        502.04        500.54        11.06 o                         
   5   1   6       1389.13       1372.64        30.22 o                         
   6   1   6        103.51         93.17         9.52 o                         
   7   1   6        244.89        242.78        21.86 o                         
  -7   2   6         13.44         16.88         8.83 o                         
  -6   2   6        862.14        890.14        31.37 o                         
  -5   2   6        322.06        330.71        15.91 o                         
  -4   2   6        214.03        203.49         9.45 o                         
  -3   2   6         40.01         38.20         4.79 o                         
  -2   2   6        152.68        152.65        14.11 o                         
  -1   2   6       2951.77       2934.96        54.68 o                         
   0   2   6        657.77        720.64        20.57 o                         
   1   2   6        209.25        223.00         6.56 o                         
   2   2   6       1253.48       1151.52        28.43 o                         
   3   2   6         48.23         48.20         4.88 o                         
   4   2   6       1410.03       1372.46        33.20 o                         
   5   2   6         82.06         81.39         6.87 o                         
   6   2   6         25.32         21.55         5.48 o                         
   7   2   6        236.27        263.01        17.07 o                         
  -6   3   6        143.50        141.27        16.29 o                         
  -5   3   6         55.08         54.48         7.29 o                         
  -4   3   6        644.22        662.31        21.01 o                         
  -3   3   6        163.54        178.30        11.76 o                         
  -2   3   6        294.26        304.40        13.31 o                         
  -1   3   6        176.00        204.95        15.54 o                         
   0   3   6        103.43         74.14        10.51 o                         
   1   3   6        534.17        531.34        12.29 o                         
   2   3   6        500.79        479.32        22.42 o                         
   3   3   6          3.48         24.44         8.28 o                         
   4   3   6          9.89          6.67         8.91 o                         
   5   3   6         40.54         58.79         8.47 o                         
   6   3   6         17.45         24.58        13.53 o                         
  -5   4   6         64.78         68.73        15.92 o                         
  -4   4   6         28.38         35.70        10.83 o                         
  -3   4   6        307.59        290.62        32.71 o                         
  -2   4   6       1608.42       1412.41        99.40 o                         
  -1   4   6        346.48        384.76        45.70 o                         
   0   4   6        167.01        173.53        22.06 o                         
   1   4   6          0.74          6.98         8.42 o                         
   2   4   6         47.07         58.70        12.19 o                         
   3   4   6        355.81        401.20        41.07 o                         
   4   4   6          9.54         16.68        14.31 o                         
   5   4   6         95.67        116.68        24.42 o                         
  -3   5   6         71.35         90.63        24.63 o                         
  -2   5   6          6.18         19.79        19.14 o                         
  -1   5   6         75.85        108.18        21.90 o                         
   0   5   6        434.45        449.68        31.86 o                         
   1   5   6        276.04        305.21        30.03 o                         
   2   5   6         64.83         84.90        21.47 o                         
   3   5   6         53.16         54.42        18.49 o                         
  -7   1   7         56.73         71.46        10.90 o                         
  -6   1   7         16.65         21.85         5.91 o                         
  -5   1   7         47.69         48.85         9.82 o                         
  -4   1   7        110.58        106.18         7.58 o                         
  -3   1   7       1120.69       1092.58        26.62 o                         
  -2   1   7       1034.25        995.31        19.35 o                         
  -1   1   7        959.98        673.95        31.44 o                         
   0   1   7        334.13        359.53         7.23 o                         
   1   1   7        239.90        273.38         6.00 o                         
   2   1   7        942.70        968.84        16.11 o                         
   3   1   7        304.88        304.56         7.81 o                         
   4   1   7        308.96        339.10         9.10 o                         
   5   1   7          6.81          7.76         3.50 o                         
   6   1   7          3.14          6.91         4.89 o                         
   7   1   7        425.95        402.70        20.07 o                         
  -7   2   7        122.68        137.53        15.71 o                         
  -6   2   7         20.94         18.35         9.10 o                         
  -5   2   7        259.98        259.86        13.99 o                         
  -4   2   7         14.90         12.38         3.82 o                         
  -3   2   7        937.68       1001.64        31.07 o                         
  -2   2   7         54.02         52.57         4.08 o                         
  -1   2   7         64.99         73.29         5.11 o                         
   0   2   7        497.21        460.25        13.32 o                         
   1   2   7       2195.70       2269.07        38.50 o                         
   2   2   7        115.58        154.19         6.60 o                         
   3   2   7        365.53        376.94        12.92 o                         
   4   2   7        326.40        346.51        13.92 o                         
   5   2   7        147.23        167.39         9.35 o                         
   6   2   7         18.08          8.39         5.54 o                         
   7   2   7        184.27        177.64        14.72 o                         
  -6   3   7         69.96         28.51        10.64 o                         
  -5   3   7         35.54         41.74         6.75 o                         
  -4   3   7        416.10        447.67        19.86 o                         
  -3   3   7         83.90         65.64        10.96 o                         
  -2   3   7        513.95        506.95        17.78 o                         
  -1   3   7        402.24        414.00        16.86 o                         
   0   3   7        176.99        181.85        10.72 o                         
   1   3   7         74.45         59.51         3.57 o                         
   2   3   7         85.97         96.74        11.36 o                         
   3   3   7       1487.88       1436.99        46.02 o                         
   4   3   7        102.70        137.24        15.93 o                         
   5   3   7         92.83        104.16        15.20 o                         
   6   3   7        190.94        237.70        26.68 o                         
  -5   4   7         76.69         93.51        20.30 o                         
  -4   4   7        108.19        114.42        14.89 o                         
  -3   4   7        155.68        180.50        22.22 o                         
  -2   4   7        114.93        158.36        19.21 o                         
  -1   4   7          1.32          0.00         8.18 o                         
   0   4   7          2.45          0.00         7.19 o                         
   1   4   7        557.23        492.54        22.13 o                         
   2   4   7          3.56          0.00         6.98 o                         
   3   4   7          4.67         14.33        10.97 o                         
   4   4   7         57.19         45.74        16.87 o                         
   5   4   7         26.69         24.49        17.99 o                         
  -3   5   7        392.56        430.00        47.02 o                         
  -2   5   7         54.46         37.85        17.48 o                         
  -1   5   7        515.27        546.50        48.12 o                         
   0   5   7         26.08         24.65        11.64 o                         
   1   5   7         63.80         50.98        14.37 o                         
   2   5   7        387.76        482.93        52.75 o                         
   3   5   7         13.67         19.75        12.55 o                         
  -8   0   8        112.71        114.87        26.81 o                         
  -7   0   8        902.16        902.22        50.49 o                         
  -6   0   8         67.70         60.27        26.26 o                         
  -5   0   8        610.76        597.77        33.64 o                         
  -4   0   8       4956.96       5141.33       164.11 o                         
  -3   0   8         13.46         13.78         3.68 o                         
  -2   0   8       7662.74       7794.43       274.77 o                         
  -1   0   8       3268.64       3123.47        84.14 o                         
   0   0   8       4244.97       4132.02        90.01 o                         
   1   0   8       3657.34       3682.47        75.30 o                         
   2   0   8       2063.17       2085.05        42.04 o                         
   3   0   8       2767.49       2691.16        69.73 o                         
   4   0   8       1697.58       1699.52        53.74 o                         
   5   0   8          6.67          7.79         5.53 o                         
   6   0   8       1906.10       1967.79        73.42 o                         
   7   0   8         16.86         30.25         9.67 o                         
  -7   1   8        286.76        268.74        21.33 o                         
  -6   1   8        284.87        286.84        15.21 o                         
  -5   1   8         38.28         37.00         5.97 o                         
  -4   1   8         78.16         80.05         7.54 o                         
  -3   1   8        578.73        614.21        18.73 o                         
  -2   1   8        905.96        931.47        18.27 o                         
  -1   1   8        488.83        490.78        10.80 o                         
   0   1   8         51.74         52.53         2.34 o                         
   1   1   8        128.79        137.94         3.86 o                         
   2   1   8        332.10        377.68         7.83 o                         
   3   1   8        321.69        382.70        12.67 o                         
   4   1   8        180.81        193.21         8.24 o                         
   5   1   8         35.86         39.87         4.83 o                         
   6   1   8        238.25        252.82        15.42 o                         
   7   1   8         77.97         66.13         9.59 o                         
  -7   2   8        177.59        164.07        17.99 o                         
  -6   2   8        531.88        531.23        22.81 o                         
  -5   2   8         70.02         57.70         9.65 o                         
  -4   2   8         27.87         22.81         4.22 o                         
  -3   2   8       3121.62       3032.17        62.17 o                         
  -2   2   8        204.90        180.92        15.22 o                         
  -1   2   8       4262.91       4308.24        84.16 o                         
   0   2   8       1021.92        998.59        28.04 o                         
   1   2   8       2537.63       2652.72        44.76 o                         
   2   2   8       7484.46       7152.52       117.69 o                         
   3   2   8        105.14        110.08         5.88 o                         
   4   2   8        462.03        474.24        14.96 o                         
   5   2   8        466.60        481.39        13.44 o                         
   6   2   8        134.05        121.71        10.04 o                         
   7   2   8        360.45        344.25        20.41 o                         
  -6   3   8         41.54         48.02         8.92 o                         
  -5   3   8         35.37         25.54         6.03 o                         
  -4   3   8        283.45        282.32        12.75 o                         
  -3   3   8        635.18        616.49        18.74 o                         
  -2   3   8        133.47        136.82        11.67 o                         
  -1   3   8         38.88         47.78         8.64 o                         
   0   3   8         92.75         93.08         8.41 o                         
   1   3   8        326.22        296.62        15.83 o                         
   2   3   8         63.74         74.70         7.96 o                         
   3   3   8        673.17        642.92        26.97 o                         
   4   3   8        132.25        147.24        15.91 o                         
   5   3   8          5.32          3.39         7.33 o                         
   6   3   8        125.77        142.39        15.61 o                         
  -5   4   8         29.44         14.99        12.00 o                         
  -4   4   8        309.39        344.43        23.66 o                         
  -3   4   8         20.29         29.18        12.79 o                         
  -2   4   8        204.19        187.13        32.29 o                         
  -1   4   8        222.22        250.08        22.95 o                         
   0   4   8         23.34         12.63         8.59 o                         
   1   4   8        657.14        612.62        25.39 o                         
   2   4   8         70.41         94.30        11.80 o                         
   3   4   8         24.27         25.09         9.70 o                         
   4   4   8         31.22         21.52        14.66 o                         
   5   4   8         52.34         75.03        15.91 o                         
  -3   5   8         55.59         44.34        21.52 o                         
  -2   5   8        138.82        138.68        25.92 o                         
  -1   5   8          9.02         10.10        14.63 o                         
   0   5   8         77.08         87.54        16.00 o                         
   1   5   8        290.12        272.21        24.16 o                         
   2   5   8         52.84         55.92        35.59 o                         
   3   5   8          3.31          6.83        11.45 o                         
  -7   1   9        112.25        113.54        10.67 o                         
  -6   1   9         33.32         29.57        10.14 o                         
  -5   1   9       2071.17       2015.11        56.11 o                         
  -4   1   9        233.36        233.02        32.68 o                         
  -3   1   9        456.02        416.52        21.86 o                         
  -2   1   9        126.75        147.03        11.11 o                         
  -1   1   9        144.23        155.66         5.02 o                         
   0   1   9      14456.54      14471.72       243.14 o                         
   1   1   9        389.51        395.28         8.60 o                         
   2   1   9       1189.88       1309.91        21.43 o                         
   3   1   9         67.33         59.70         4.14 o                         
   4   1   9         22.14         18.31         3.29 o                         
   5   1   9       1317.41       1289.42        31.13 o                         
   6   1   9         83.55         91.82        10.54 o                         
   7   1   9         24.26         26.57         7.53 o                         
  -7   2   9         99.61         91.07        13.09 o                         
  -6   2   9         17.81         16.04         6.08 o                         
  -5   2   9         28.29         26.86         5.65 o                         
  -4   2   9         69.02         57.56         5.33 o                         
  -3   2   9        190.48        197.75         8.51 o                         
  -2   2   9        208.22        231.07         9.20 o                         
  -1   2   9        997.43       1033.48        27.22 o                         
   0   2   9          1.99          1.74         2.84 o                         
   1   2   9         83.07         92.76         6.24 o                         
   2   2   9        455.78        513.67        11.54 o                         
   3   2   9        136.86        150.70         6.13 o                         
   4   2   9         53.05         48.61         4.81 o                         
   5   2   9        135.74        153.95         7.75 o                         
   6   2   9        161.36        157.48         9.79 o                         
   7   2   9         71.03         67.41        10.37 o                         
  -6   3   9        264.91        290.39        23.20 o                         
  -5   3   9         80.47         75.56         8.63 o                         
  -4   3   9       2126.78       2085.57        50.04 o                         
  -3   3   9         21.68         28.63         6.59 o                         
  -2   3   9        669.19        651.96        18.55 o                         
  -1   3   9       2551.96       2374.08        82.61 o                         
   0   3   9        162.64        191.62        13.87 o                         
   1   3   9       1083.81        962.03        19.47 o                         
   2   3   9        838.64        826.29        22.94 o                         
   3   3   9        335.71        428.91        21.61 o                         
   4   3   9        604.13        606.98        25.39 o                         
   5   3   9          2.53          0.00         6.74 o                         
   6   3   9        483.77        500.97        27.28 o                         
  -5   4   9        155.56        146.71        19.56 o                         
  -4   4   9         18.84         32.73        10.65 o                         
  -3   4   9         45.66         86.18        18.80 o                         
  -2   4   9         20.71         17.14        13.07 o                         
  -1   4   9         90.24        114.98        16.12 o                         
   0   4   9          6.10          4.53         8.43 o                         
   1   4   9        277.18        310.60        24.29 o                         
   2   4   9        326.62        341.07        18.08 o                         
   3   4   9        129.86        165.49        15.96 o                         
   4   4   9         12.89         22.46        11.74 o                         
   5   4   9         70.26         60.71        14.59 o                         
  -3   5   9        104.08        119.39        27.20 o                         
  -2   5   9         65.66         89.27        23.00 o                         
  -1   5   9        105.49        139.65        36.30 o                         
   0   5   9        510.26        529.11        34.96 o                         
   1   5   9         22.12         22.95        10.50 o                         
   2   5   9        342.27        460.36       135.08 o                         
   3   5   9         75.91         83.33        15.37 o                         
  -8   0  10        112.47        101.02        17.44 o                         
  -7   0  10        104.58        114.91        16.38 o                         
  -6   0  10        720.89        758.21        41.63 o                         
  -5   0  10        368.60        382.72        24.00 o                         
  -4   0  10       4971.90       4993.80       159.37 o                         
  -3   0  10         64.70        113.63         7.82 o                         
  -2   0  10        310.95        253.34        38.04 o                         
  -1   0  10       8425.99       7716.38       205.27 o                         
   0   0  10        320.81        338.00         8.17 o                         
   1   0  10       3973.11       3837.84        78.59 o                         
   2   0  10       2455.93       2361.10        47.42 o                         
   3   0  10       1245.97       1412.93        32.70 o                         
   4   0  10       2663.99       2652.89        79.71 o                         
   5   0  10          8.55          6.57         5.81 o                         
   6   0  10        658.41        695.97        34.00 o                         
   7   0  10         37.25         39.29        10.16 o                         
  -7   1  10         14.01         12.64         5.77 o                         
  -6   1  10        450.72        478.53        20.11 o                         
  -5   1  10         78.20         74.62         7.52 o                         
  -4   1  10        127.29        114.91         7.85 o                         
  -3   1  10        558.04        534.67        16.90 o                         
  -2   1  10         68.06         66.67         4.15 o                         
  -1   1  10       1782.49       1748.74        33.11 o                         
   0   1  10        266.58        260.70         7.52 o                         
   1   1  10        702.65        682.08        11.43 o                         
   2   1  10        945.51        975.21        15.89 o                         
   3   1  10        235.33        280.77        14.91 o                         
   4   1  10        188.19        195.69         8.01 o                         
   5   1  10        783.37        801.87        22.75 o                         
   6   1  10         60.27         59.62         7.36 o                         
   7   1  10         41.34         31.91         7.69 o                         
  -7   2  10        443.15        476.34        26.95 o                         
  -6   2  10        309.54        298.73        23.67 o                         
  -5   2  10        657.68        660.36        27.36 o                         
  -4   2  10        247.46        243.28        19.98 o                         
  -3   2  10        535.20        538.09        14.97 o                         
  -2   2  10       1886.90       1723.73       115.76 o                         
  -1   2  10        626.42        608.67        16.14 o                         
   0   2  10         64.87         44.97         5.08 o                         
   1   2  10         88.87         92.69         4.94 o                         
   2   2  10       1586.67       1597.25        28.32 o                         
   3   2  10        739.08        672.81        13.37 o                         
   4   2  10        504.75        483.58        14.11 o                         
   5   2  10        186.14        195.42         9.48 o                         
   6   2  10        170.84        177.53        10.52 o                         
   7   2  10         23.31         20.61         8.43 o                         
  -6   3  10         23.28         22.16         9.28 o                         
  -5   3  10         78.29         63.13         9.10 o                         
  -4   3  10          5.41         15.87         4.61 o                         
  -3   3  10        194.21        158.56        28.15 o                         
  -2   3  10        346.50        356.61        12.75 o                         
  -1   3  10        381.07        380.76        19.75 o                         
   0   3  10          3.39          5.82         4.74 o                         
   1   3  10        372.03        362.10        11.92 o                         
   2   3  10        148.71        153.93         9.75 o                         
   3   3  10          6.74         10.04         5.71 o                         
   4   3  10         38.21         41.46         8.85 o                         
   5   3  10         19.41         14.42         7.54 o                         
   6   3  10         54.75         85.62        10.62 o                         
  -5   4  10         33.63         33.40        12.69 o                         
  -4   4  10         46.20         58.43        11.76 o                         
  -3   4  10         20.61         22.44        12.19 o                         
  -2   4  10        289.97        289.58        26.50 o                         
  -1   4  10        492.14        521.13        50.28 o                         
   0   4  10        209.33        232.84        21.32 o                         
   1   4  10        343.71        368.65        21.22 o                         
   2   4  10        173.13        184.43        13.42 o                         
   3   4  10        300.77        373.70        31.06 o                         
   4   4  10        467.85        571.33        32.80 o                         
   5   4  10         98.27        126.37        18.27 o                         
  -3   5  10          8.90          5.29        17.22 o                         
  -2   5  10        406.75        387.93        77.98 o                         
  -1   5  10        149.48        126.50        23.39 o                         
   0   5  10          6.78          0.66        10.61 o                         
   1   5  10          8.03          2.30        13.96 o                         
   2   5  10         17.48         19.49        17.39 o                         
  -7   1  11        299.27        281.72        16.59 o                         
  -6   1  11         30.29         29.31         6.38 o                         
  -5   1  11        889.07        867.02        28.32 o                         
  -4   1  11         40.15         41.10         5.35 o                         
  -3   1  11       1363.11       1479.16        37.83 o                         
  -2   1  11       4139.31       4205.72        73.13 o                         
  -1   1  11        155.58        151.00         8.41 o                         
   0   1  11        126.16        144.06         4.90 o                         
   1   1  11         21.10         24.74         2.29 o                         
   2   1  11        767.19        845.01        15.60 o                         
   3   1  11        853.79        858.67        18.10 o                         
   4   1  11          5.56          6.43         3.07 o                         
   5   1  11         15.80         16.63         5.08 o                         
   6   1  11         27.97         29.13         6.10 o                         
   7   1  11        204.43        195.28        15.10 o                         
  -7   2  11         47.97         64.33        11.86 o                         
  -6   2  11        398.04        409.76        19.75 o                         
  -5   2  11         38.03         37.49         6.46 o                         
  -4   2  11        278.52        268.28        10.29 o                         
  -3   2  11        288.74        275.73         9.85 o                         
  -2   2  11       1030.93       1051.80        25.91 o                         
  -1   2  11        547.72        523.30        15.67 o                         
   0   2  11        902.78        950.47        27.73 o                         
   1   2  11        441.64        443.25         9.95 o                         
   2   2  11        673.34        642.86        15.16 o                         
   3   2  11         88.00         88.13         6.03 o                         
   4   2  11        655.68        629.04        15.62 o                         
   5   2  11        305.91        317.42        11.51 o                         
   6   2  11         31.03         21.21         5.20 o                         
  -6   3  11        532.52        548.12        34.17 o                         
  -5   3  11         41.22         38.31         8.31 o                         
  -4   3  11        797.42        794.11        23.74 o                         
  -3   3  11        611.73        576.62        18.21 o                         
  -2   3  11        126.35        118.26        21.91 o                         
  -1   3  11        979.67        905.43        34.01 o                         
   0   3  11         85.96        104.22         9.67 o                         
   1   3  11         33.28         36.88         4.07 o                         
   2   3  11       3173.86       2934.93        60.82 o                         
   3   3  11        556.90        586.59        20.93 o                         
   4   3  11        100.72         86.16         9.27 o                         
   5   3  11         43.71         49.70         9.37 o                         
   6   3  11         77.95        107.49        11.17 o                         
  -5   4  11         48.08         53.44        14.71 o                         
  -4   4  11         10.37         10.63         9.05 o                         
  -3   4  11        180.43        206.00        23.95 o                         
  -2   4  11        277.03        308.36        42.19 o                         
  -1   4  11         50.75         61.32        13.31 o                         
   0   4  11        886.23        846.60        39.08 o                         
   1   4  11         80.80        103.00        11.83 o                         
   2   4  11        153.53        175.15        14.88 o                         
   3   4  11        329.93        366.59        23.55 o                         
   4   4  11         73.55        103.65        15.91 o                         
   5   4  11        147.23        146.51        19.21 o                         
  -3   5  11          8.69         23.91        19.64 o                         
  -2   5  11        614.51        676.53        57.06 o                         
  -1   5  11         40.34         37.30        16.83 o                         
   0   5  11        414.64        508.39        52.75 o                         
   1   5  11         58.15         95.91        18.02 o                         
   2   5  11         20.67         35.04        18.65 o                         
  -7   0  12        105.17         80.95        32.03 o                         
  -6   0  12        733.03        739.65        40.96 o                         
  -5   0  12        607.32        629.54        34.02 o                         
  -4   0  12        737.51        870.96        32.72 o                         
  -3   0  12         21.01          5.75         4.92 o                         
  -2   0  12        318.27        377.34        32.08 o                         
  -1   0  12       4130.25       3836.42       103.05 o                         
   0   0  12        370.58        371.59         9.11 o                         
   1   0  12        662.09        670.38        15.75 o                         
   2   0  12        880.74        804.57        21.39 o                         
   3   0  12        257.13        257.49        11.35 o                         
   4   0  12        723.12        765.62        25.62 o                         
   5   0  12        166.97        173.41        25.33 o                         
   6   0  12        143.79        186.24        18.07 o                         
   7   0  12          0.05          1.27         7.74 o                         
  -7   1  12         52.14         59.02         8.54 o                         
  -6   1  12        615.21        590.21        22.72 o                         
  -5   1  12         45.98         40.99         6.21 o                         
  -4   1  12        268.23        243.26        12.12 o                         
  -3   1  12        351.96        334.05        12.56 o                         
  -2   1  12        876.63        862.34        16.99 o                         
  -1   1  12        141.72        118.96         5.51 o                         
   0   1  12       2608.97       2586.11        43.07 o                         
   1   1  12       1371.37       1356.17        22.05 o                         
   2   1  12        139.09        175.02         8.68 o                         
   3   1  12        739.75        697.89        15.63 o                         
   4   1  12        547.17        559.22        14.84 o                         
   5   1  12        608.00        572.22        18.41 o                         
   6   1  12        114.68        108.24         9.62 o                         
   7   1  12         73.00         83.85        10.96 o                         
  -7   2  12        279.44        301.99        22.15 o                         
  -6   2  12          3.66          6.89         5.52 o                         
  -5   2  12        349.44        335.09        16.11 o                         
  -4   2  12        791.44        768.25        19.97 o                         
  -3   2  12         17.59         14.01         3.23 o                         
  -2   2  12        373.37        339.44        21.41 o                         
  -1   2  12        176.32        201.55        11.53 o                         
   0   2  12        679.87        680.86        17.48 o                         
   1   2  12       1506.48       1464.11        27.51 o                         
   2   2  12         57.36         76.52         5.58 o                         
   3   2  12         71.55         73.93         5.56 o                         
   4   2  12        235.66        241.28         8.72 o                         
   5   2  12        337.80        325.49        11.97 o                         
   6   2  12        255.63        267.39        15.60 o                         
  -6   3  12         92.83         89.14        14.10 o                         
  -5   3  12         13.46          1.34         6.43 o                         
  -4   3  12        100.71         91.42         7.59 o                         
  -3   3  12         50.85         43.88         7.55 o                         
  -2   3  12        215.88        196.23         9.29 o                         
  -1   3  12        206.57        213.74        12.76 o                         
   0   3  12        164.90        178.02        12.60 o                         
   1   3  12          9.58         19.44         5.28 o                         
   2   3  12         30.38         40.66         5.87 o                         
   3   3  12        820.31        906.47        26.78 o                         
   4   3  12         60.16         52.65         8.42 o                         
   5   3  12        236.27        257.66        18.15 o                         
   6   3  12         29.39         39.20        10.55 o                         
  -5   4  12        145.77        117.96        18.14 o                         
  -4   4  12         96.14         99.93        16.62 o                         
  -3   4  12        815.14        742.81        36.85 o                         
  -2   4  12        325.75        350.24        46.87 o                         
  -1   4  12        495.11        460.51        37.26 o                         
   0   4  12         55.96         59.03        12.53 o                         
   1   4  12         21.12         41.76         8.96 o                         
   2   4  12         54.97         55.24         9.16 o                         
   3   4  12         72.35         80.39        10.70 o                         
   4   4  12         20.76         21.62        11.01 o                         
  -3   5  12         76.59         74.44        23.56 o                         
  -2   5  12          2.82          0.00        15.37 o                         
  -1   5  12         23.33          0.00        18.42 o                         
   0   5  12        111.76        108.53        20.90 o                         
   1   5  12          2.66          9.22        11.62 o                         
   2   5  12         46.56         60.14        14.87 o                         
  -7   1  13         38.33         24.97         7.74 o                         
  -6   1  13         23.87         25.40         6.28 o                         
  -5   1  13         68.08         56.29         7.18 o                         
  -4   1  13        102.22        107.54         7.95 o                         
  -3   1  13       1550.49       1517.17        38.65 o                         
  -2   1  13       1673.88       1699.83        34.75 o                         
  -1   1  13       1281.91       1391.94        25.91 o                         
   0   1  13        738.08        730.19        13.03 o                         
   1   1  13        809.34        780.34        15.09 o                         
   2   1  13        969.75        977.55        17.25 o                         
   3   1  13        129.83        147.12         6.76 o                         
   4   1  13        255.84        285.71        11.48 o                         
   5   1  13        516.48        520.32        17.51 o                         
   6   1  13        298.54        296.82        15.49 o                         
   7   1  13        124.26        108.24        10.42 o                         
  -7   2  13        158.08        180.79        18.72 o                         
  -6   2  13        121.22        107.60        13.18 o                         
  -5   2  13         61.53         56.29         9.16 o                         
  -4   2  13        413.92        410.61        13.04 o                         
  -3   2  13        535.08        555.82        15.26 o                         
  -2   2  13         94.11         76.69        13.21 o                         
  -1   2  13        211.60        227.04        25.44 o                         
   0   2  13        130.91        132.02         6.86 o                         
   1   2  13        617.88        638.72        17.51 o                         
   2   2  13         97.52        102.49         6.59 o                         
   3   2  13          3.04          7.76         3.25 o                         
   4   2  13        194.94        167.16         7.49 o                         
   5   2  13         24.93         27.15         4.65 o                         
   6   2  13         44.28         41.13         7.53 o                         
  -6   3  13         89.98         94.49        14.79 o                         
  -5   3  13          3.08          0.04         5.99 o                         
  -4   3  13         92.15         71.26         6.79 o                         
  -3   3  13         40.85         42.55         5.43 o                         
  -2   3  13        713.45        665.20        35.49 o                         
  -1   3  13         74.47         75.35         8.88 o                         
   0   3  13        308.29        327.07        19.39 o                         
   1   3  13        515.27        495.77        17.28 o                         
   2   3  13       1132.22       1026.97        25.89 o                         
   3   3  13       1465.83       1360.94        36.11 o                         
   4   3  13         24.40         24.53         7.06 o                         
   5   3  13        417.25        436.66        25.16 o                         
   6   3  13        129.32        144.81        20.52 o                         
  -5   4  13         74.34         77.59        21.97 o                         
  -4   4  13          4.26         11.36         9.51 o                         
  -3   4  13       1185.18       1052.26        50.55 o                         
  -2   4  13        286.05        286.74        36.16 o                         
  -1   4  13        103.05         80.57        21.31 o                         
   0   4  13        899.57        814.74        40.09 o                         
   1   4  13         26.61         34.09         7.62 o                         
   2   4  13        169.59        185.20        13.52 o                         
   3   4  13        824.63        791.54        28.97 o                         
   4   4  13         47.70         30.49        14.62 o                         
  -2   5  13        143.77        149.36        39.23 o                         
  -1   5  13          5.32          2.12        14.75 o                         
   0   5  13        148.78        180.73        19.38 o                         
   1   5  13         21.22         22.33        16.38 o                         
   2   5  13         60.65         88.55        22.45 o                         
  -7   0  14         71.35         59.59        12.63 o                         
  -6   0  14        278.02         91.74        31.64 o                         
  -5   0  14         98.86         88.88        11.01 o                         
  -4   0  14       1485.42       1405.74        59.39 o                         
  -3   0  14        412.08        416.76        14.81 o                         
  -2   0  14        502.37        539.77        22.04 o                         
  -1   0  14       1812.21       1698.37        54.94 o                         
   0   0  14        207.93        222.86         7.13 o                         
   1   0  14       1625.09       1695.39        39.58 o                         
   2   0  14         63.87         88.03         6.82 o                         
   3   0  14          0.07          0.00         3.42 o                         
   4   0  14        522.06        536.00        20.84 o                         
   5   0  14         55.27         53.72        10.52 o                         
   6   0  14        496.11        520.91        29.53 o                         
   7   0  14         58.45         54.21        12.80 o                         
  -7   1  14        272.91        279.66        24.56 o                         
  -6   1  14        663.51        656.55        24.47 o                         
  -5   1  14        178.32        146.28        15.81 o                         
  -4   1  14        763.60        745.18        22.98 o                         
  -3   1  14       1851.65       1844.09        45.93 o                         
  -2   1  14       1060.90       1066.75        22.88 o                         
  -1   1  14        829.55        785.40        18.42 o                         
   0   1  14       2480.02       2542.10        42.48 o                         
   1   1  14        196.90        187.23         5.88 o                         
   2   1  14        516.97        484.08         9.21 o                         
   3   1  14       1559.64       1569.97        30.04 o                         
   4   1  14        356.29        356.80        11.70 o                         
   5   1  14        152.24        179.90        11.66 o                         
   6   1  14         62.58         66.04         8.15 o                         
   7   1  14        175.09        170.18        16.39 o                         
  -7   2  14        179.87        141.26        15.23 o                         
  -6   2  14        227.69        195.70        14.16 o                         
  -5   2  14        802.34        807.42        27.94 o                         
  -4   2  14        820.33        824.24        25.97 o                         
  -3   2  14        688.31        659.00        18.67 o                         
  -2   2  14        170.87        160.83         7.71 o                         
  -1   2  14       2009.64       2050.23        49.36 o                         
   0   2  14       3802.04       3868.59        81.83 o                         
   1   2  14        463.73        461.39        11.27 o                         
   2   2  14        676.35        674.95        23.52 o                         
   3   2  14       1128.23       1116.47        23.37 o                         
   4   2  14        195.72        208.45         9.06 o                         
   5   2  14        147.12        161.36         9.84 o                         
   6   2  14        175.86        134.80        12.82 o                         
  -6   3  14        532.88        594.53        62.20 o                         
  -5   3  14         19.11         19.54         6.55 o                         
  -4   3  14        298.65        322.77        13.97 o                         
  -3   3  14       1402.54       1376.07        34.79 o                         
  -2   3  14        202.46        203.10        10.38 o                         
  -1   3  14        471.34        446.52        22.27 o                         
   0   3  14        429.52        400.49        20.44 o                         
   1   3  14        149.79        174.36        11.03 o                         
   2   3  14       1232.74       1124.36        27.95 o                         
   3   3  14        364.89        392.53        16.80 o                         
   4   3  14          5.49         10.07         6.21 o                         
   5   3  14        258.96        285.07        26.18 o                         
  -5   4  14        286.92        319.26        35.61 o                         
  -4   4  14        321.63        354.86        24.83 o                         
  -3   4  14        113.75        143.59        16.93 o                         
  -2   4  14         49.52         55.26        14.30 o                         
  -1   4  14         31.26         38.54        15.48 o                         
   0   4  14         57.08         63.06        13.19 o                         
   1   4  14        329.29        334.13        27.55 o                         
   2   4  14        147.82        155.40        12.11 o                         
   3   4  14        116.45        108.71        12.52 o                         
   4   4  14        334.24        321.71        25.64 o                         
  -2   5  14         59.49         58.58        31.71 o                         
  -1   5  14         27.51         26.60        16.69 o                         
   0   5  14         20.43         39.72        12.86 o                         
   1   5  14         53.71         39.50        37.97 o                         
   2   5  14         45.91         68.92        22.19 o                         
  -7   1  15        161.65        143.11        20.96 o                         
  -6   1  15        647.47        635.84        23.79 o                         
  -5   1  15        603.74        605.83        22.10 o                         
  -4   1  15         40.50         34.58         5.47 o                         
  -3   1  15        154.60        134.23        11.95 o                         
  -2   1  15        252.73        235.05        18.69 o                         
  -1   1  15        604.30        515.60        15.15 o                         
   0   1  15         75.35         53.86         2.82 o                         
   1   1  15          1.82          4.13         2.28 o                         
   2   1  15        304.74        309.97         7.24 o                         
   3   1  15        437.05        409.44        11.70 o                         
   4   1  15        638.21        633.74        18.05 o                         
   5   1  15        316.53        306.73        16.83 o                         
   6   1  15         23.89         26.04         6.57 o                         
  -7   2  15         59.83         36.16         9.88 o                         
  -6   2  15         62.57         51.46        10.11 o                         
  -5   2  15        134.37        133.48        19.51 o                         
  -4   2  15         99.15         76.61         9.43 o                         
  -3   2  15        116.97        124.66         7.18 o                         
  -2   2  15         52.04         66.59         5.21 o                         
  -1   2  15        513.78        495.54        15.54 o                         
   0   2  15       1550.81       1573.71        39.07 o                         
   1   2  15         42.12         36.68         3.49 o                         
   2   2  15         25.81         23.48         4.11 o                         
   3   2  15        593.34        579.91        15.11 o                         
   4   2  15         99.26         90.56         6.45 o                         
   5   2  15        182.04        193.42        13.99 o                         
   6   2  15         60.57         58.30         8.74 o                         
  -6   3  15        213.90        209.76        20.65 o                         
  -5   3  15         22.36         10.83         6.16 o                         
  -4   3  15        124.53        128.60        13.33 o                         
  -3   3  15        203.80        210.00        17.74 o                         
  -2   3  15        368.52        341.31        18.69 o                         
  -1   3  15        940.19        824.85        34.91 o                         
   0   3  15        123.85        150.89        17.58 o                         
   1   3  15        417.11        406.63        16.22 o                         
   2   3  15        104.32        115.95         8.49 o                         
   3   3  15         30.77         46.17         6.71 o                         
   4   3  15        110.01        129.64        11.75 o                         
   5   3  15          4.63          9.82         5.70 o                         
  -5   4  15         13.09         11.12        17.92 o                         
  -4   4  15        218.39        217.92        22.01 o                         
  -3   4  15        536.14        507.83        30.29 o                         
  -2   4  15         24.22         43.76        13.16 o                         
  -1   4  15        275.68        279.56        25.52 o                         
   0   4  15         75.80         88.79        15.02 o                         
   1   4  15        185.92        176.77        13.73 o                         
   2   4  15        165.29        194.11        16.68 o                         
   3   4  15        284.51        269.60        18.52 o                         
   4   4  15         28.03         43.18         9.93 o                         
  -2   5  15        273.04        271.50        36.64 o                         
  -1   5  15         15.78         12.18        15.48 o                         
   0   5  15        318.68        360.36        31.25 o                         
   1   5  15         19.61         20.70        17.14 o                         
  -7   0  16          0.78          0.00         8.34 o                         
  -6   0  16        211.51        264.28        23.01 o                         
  -5   0  16        420.65        383.23        35.67 o                         
  -4   0  16        359.80        327.05        20.79 o                         
  -3   0  16       1893.88       1724.20        56.22 o                         
  -2   0  16        253.20        275.91         8.55 o                         
  -1   0  16       3948.10       3918.63        86.92 o                         
   0   0  16         99.68        124.24         5.60 o                         
   1   0  16       1249.80       1290.06        31.26 o                         
   2   0  16       3272.24       3295.58        83.20 o                         
   3   0  16         40.35         48.96         6.15 o                         
   4   0  16        821.16        857.46        29.86 o                         
   5   0  16        361.08        383.78        23.85 o                         
   6   0  16        189.82        191.20        19.23 o                         
   7   0  16        385.91        341.80        27.18 o                         
  -7   1  16         93.58        112.43        16.03 o                         
  -6   1  16         40.05         36.57         6.80 o                         
  -5   1  16         69.37         65.37         7.82 o                         
  -4   1  16       1097.04       1137.03        33.85 o                         
  -3   1  16        176.00        189.32         9.51 o                         
  -2   1  16         66.27         44.50         7.10 o                         
  -1   1  16          7.90         14.27         2.40 o                         
   0   1  16        686.91        689.24        13.16 o                         
   1   1  16         84.50         79.28         4.40 o                         
   2   1  16        115.59        118.63         4.79 o                         
   3   1  16        156.82        151.50         7.11 o                         
   4   1  16        114.78        126.24         9.10 o                         
   5   1  16          7.50         11.17         4.83 o                         
   6   1  16        152.30        119.55        10.22 o                         
  -7   2  16        319.68        310.00        21.42 o                         
  -6   2  16         27.19         27.83         8.42 o                         
  -5   2  16       1374.68       1433.31        43.07 o                         
  -4   2  16         72.74         65.00         7.34 o                         
  -3   2  16          1.15          0.00         2.88 o                         
  -2   2  16       1514.09       1490.33        37.73 o                         
  -1   2  16        146.16        153.25         8.17 o                         
   0   2  16       1112.74       1114.19        26.49 o                         
   1   2  16        935.34        871.82        18.46 o                         
   2   2  16        251.02        336.67        18.98 o                         
   3   2  16        803.73        756.32        18.12 o                         
   4   2  16         47.04         54.18         5.37 o                         
   5   2  16         77.06         80.74         7.82 o                         
   6   2  16        519.01        543.04        25.99 o                         
  -6   3  16         24.35         23.04        10.70 o                         
  -5   3  16          7.62          0.44         5.75 o                         
  -4   3  16        133.97        118.19         9.18 o                         
  -3   3  16        191.14        165.62        28.19 o                         
  -2   3  16        190.27        183.36        24.07 o                         
  -1   3  16        444.43        408.54        22.19 o                         
   0   3  16         11.58         17.88         7.34 o                         
   1   3  16        172.64        236.32        22.96 o                         
   2   3  16         35.80         42.81         6.76 o                         
   3   3  16        171.90        198.28        20.53 o                         
   4   3  16        118.05         99.75        10.77 o                         
   5   3  16         51.49         52.78        11.29 o                         
  -4   4  16        104.26        101.46        19.56 o                         
  -3   4  16        198.95        203.21        19.76 o                         
  -2   4  16        292.15        314.14        27.65 o                         
  -1   4  16        269.09        282.78        25.50 o                         
   0   4  16         79.50         74.89        14.12 o                         
   1   4  16         11.81         20.97         7.48 o                         
   2   4  16        236.59        265.85        19.81 o                         
   3   4  16        547.37        512.47        24.48 o                         
   4   4  16        426.44        427.29        29.35 o                         
  -2   5  16        152.60        121.30        44.45 o                         
  -1   5  16          5.55          0.00        14.42 o                         
   0   5  16         20.66         19.46        12.51 o                         
   1   5  16          0.17         10.86        16.16 o                         
  -7   1  17        131.83        118.84        16.75 o                         
  -6   1  17        116.80        107.70        13.10 o                         
  -5   1  17        261.31        214.96        13.06 o                         
  -4   1  17        641.23        628.81        21.65 o                         
  -3   1  17        371.15        312.11        16.66 o                         
  -2   1  17        982.68        926.06        24.83 o                         
  -1   1  17         30.29         31.05         3.45 o                         
   0   1  17         12.01         11.41         1.98 o                         
   1   1  17       1764.87       1805.69        33.36 o                         
   2   1  17         49.67         49.20         3.46 o                         
   3   1  17        465.96        464.18        13.59 o                         
   4   1  17         42.40         54.35         6.18 o                         
   5   1  17        113.71        109.89         8.86 o                         
   6   1  17        208.11        199.25        14.92 o                         
  -7   2  17         78.32         81.17        12.70 o                         
  -6   2  17         16.32         14.93         7.95 o                         
  -5   2  17        126.51        116.45        10.21 o                         
  -4   2  17         49.01         35.55         8.30 o                         
  -3   2  17        436.36        434.50        17.96 o                         
  -2   2  17         62.65         55.32         5.18 o                         
  -1   2  17        639.35        626.71        18.56 o                         
   0   2  17          1.01          3.45         2.75 o                         
   1   2  17         25.29         25.79         3.60 o                         
   2   2  17         35.96         33.38         4.64 o                         
   3   2  17        880.11        922.95        24.66 o                         
   4   2  17        170.47        170.82         8.81 o                         
   5   2  17          2.38          6.58         4.19 o                         
   6   2  17          0.96          5.02         7.51 o                         
  -6   3  17        436.45        480.74        35.08 o                         
  -5   3  17        457.51        496.92        23.04 o                         
  -4   3  17        163.08        154.00        10.46 o                         
  -3   3  17        793.15        807.61        23.36 o                         
  -2   3  17        316.70        336.33        18.03 o                         
  -1   3  17       1330.50       1257.59        38.12 o                         
   0   3  17        262.52        251.31        17.60 o                         
   1   3  17         50.93         49.23         7.04 o                         
   2   3  17        938.93        920.27        26.12 o                         
   3   3  17        199.19        172.90        11.54 o                         
   4   3  17        257.30        312.77        19.49 o                         
   5   3  17        305.55        361.85        25.82 o                         
  -4   4  17         67.43         50.95        13.37 o                         
  -3   4  17        127.23         95.30        14.81 o                         
  -2   4  17        128.76        138.85        18.76 o                         
  -1   4  17         40.34         35.75        11.79 o                         
   0   4  17         23.61         16.23        10.01 o                         
   1   4  17          0.22          0.00         6.47 o                         
   2   4  17         57.03         75.38        14.59 o                         
   3   4  17         29.47         24.00         8.51 o                         
   4   4  17        188.97        163.73        19.12 o                         
  -1   5  17          0.05          0.00        22.06 o                         
   0   5  17        112.39        123.18        19.26 o                         
  -7   0  18          2.45          9.04         8.71 o                         
  -6   0  18        195.03        220.64        37.66 o                         
  -5   0  18       3297.56       3216.86       106.45 o                         
  -4   0  18        165.75        170.32        12.46 o                         
  -3   0  18       1703.85       1514.68        30.85 o                         
  -2   0  18        501.40        533.93        43.27 o                         
  -1   0  18       1539.80       1573.04        40.56 o                         
   0   0  18       3270.72       3176.94        78.40 o                         
   1   0  18        704.63        749.63        22.24 o                         
   2   0  18       1234.41       1281.63        36.14 o                         
   3   0  18         25.43         24.92         5.34 o                         
   4   0  18        330.28        355.14        17.48 o                         
   5   0  18       1962.48       1980.10        68.25 o                         
   6   0  18          7.23          8.00         9.09 o                         
  -7   1  18         26.17          4.05         9.51 o                         
  -6   1  18         14.96          8.53         5.49 o                         
  -5   1  18        193.40        146.35        10.65 o                         
  -4   1  18        105.38         90.89         7.88 o                         
  -3   1  18         60.51         42.47        10.61 o                         
  -2   1  18        207.43        214.54         8.90 o                         
  -1   1  18        399.29        414.08        27.06 o                         
   0   1  18        226.87        249.99         6.46 o                         
   1   1  18        651.05        706.02        15.18 o                         
   2   1  18         55.22         71.30         4.07 o                         
   3   1  18          1.84          5.64         3.58 o                         
   4   1  18        452.16        482.59        18.87 o                         
   5   1  18          8.20          2.35         4.45 o                         
   6   1  18          8.68         11.34         5.96 o                         
  -6   2  18         77.46         81.08        12.01 o                         
  -5   2  18         69.24         47.17         9.09 o                         
  -4   2  18         25.30         15.14         5.87 o                         
  -3   2  18         93.31         91.40        12.25 o                         
  -2   2  18       1944.34       1938.63        47.59 o                         
  -1   2  18        197.12        181.41         9.18 o                         
   0   2  18        246.45        252.41         9.37 o                         
   1   2  18       1665.06       1570.73        31.81 o                         
   2   2  18        437.84        420.73        12.58 o                         
   3   2  18       1042.78        986.29        24.64 o                         
   4   2  18        415.70        410.96        19.56 o                         
   5   2  18        113.07        102.31         8.39 o                         
   6   2  18        539.16        513.33        52.85 o                         
  -6   3  18          8.43         15.77        10.81 o                         
  -5   3  18         85.11         73.12        21.37 o                         
  -4   3  18         12.22         10.49         5.20 o                         
  -3   3  18         26.81         26.60         5.08 o                         
  -2   3  18         64.57         59.09         6.40 o                         
  -1   3  18        235.36        231.17        17.63 o                         
   0   3  18        651.39        665.97        27.92 o                         
   1   3  18         96.03         91.50         8.74 o                         
   2   3  18          6.71         11.68         5.48 o                         
   3   3  18         19.38         54.47         7.85 o                         
   4   3  18         72.51         64.51         9.91 o                         
   5   3  18         20.09         30.23        10.88 o                         
  -4   4  18        173.42        142.49        17.87 o                         
  -3   4  18         94.93         82.04        13.97 o                         
  -2   4  18        118.18        104.30        16.59 o                         
  -1   4  18          1.39          1.82         9.59 o                         
   0   4  18        249.76        264.79        18.91 o                         
   1   4  18        247.84        253.64        24.51 o                         
   2   4  18         26.84         32.40         9.09 o                         
   3   4  18          9.25         15.01        10.31 o                         
  -7   1  19         37.46         24.49        10.64 o                         
  -6   1  19        354.67        370.18        17.38 o                         
  -5   1  19         19.64         19.45         5.84 o                         
  -4   1  19       1446.08       1517.40        43.17 o                         
  -3   1  19        182.69        194.07        15.18 o                         
  -2   1  19         20.15         21.80         3.52 o                         
  -1   1  19       1917.01       1940.89        45.57 o                         
   0   1  19        411.39        404.48         9.68 o                         
   1   1  19       1747.54       1767.34        33.05 o                         
   2   1  19         20.62         23.81         3.21 o                         
   3   1  19        540.08        577.64        14.79 o                         
   4   1  19       1054.23       1058.70        26.38 o                         
   5   1  19         35.93         42.25         6.60 o                         
   6   1  19         39.46         29.41         8.22 o                         
  -6   2  19        177.18        183.13        16.22 o                         
  -5   2  19         33.92         14.21         6.07 o                         
  -4   2  19        149.79        114.67        11.24 o                         
  -3   2  19        523.05        501.47        14.18 o                         
  -2   2  19        219.75        212.88         9.74 o                         
  -1   2  19        298.45        264.30        29.70 o                         
   0   2  19        654.90        662.03        17.89 o                         
   1   2  19         85.76        109.61         9.02 o                         
   2   2  19        531.41        515.94        21.76 o                         
   3   2  19         83.86         98.15         7.78 o                         
   4   2  19        286.54        282.08        14.55 o                         
   5   2  19         64.24         67.93         8.79 o                         
   6   2  19          6.46         17.78         8.58 o                         
  -5   3  19        698.73        763.16        37.60 o                         
  -4   3  19        154.37        115.72        14.89 o                         
  -3   3  19       1325.13       1273.48        35.26 o                         
  -2   3  19       1215.19       1135.01        31.85 o                         
  -1   3  19        547.20        503.62        20.22 o                         
   0   3  19        727.31        685.34        23.95 o                         
   1   3  19         66.10         69.19         8.18 o                         
   2   3  19        347.05        311.97        14.71 o                         
   3   3  19        427.84        447.30        19.44 o                         
   4   3  19         80.18         84.25         8.94 o                         
   5   3  19        171.13        180.36        19.22 o                         
  -4   4  19        106.91        113.88        16.30 o                         
  -3   4  19         70.47         79.02        21.05 o                         
  -2   4  19        415.16        399.72        32.41 o                         
  -1   4  19         31.70         41.00        12.31 o                         
   0   4  19          5.66          7.20         9.24 o                         
   1   4  19        396.16        387.27        34.94 o                         
   2   4  19         12.39         11.15         9.56 o                         
   3   4  19         39.18         46.07        13.06 o                         
  -7   0  20        639.78        731.78       109.85 o                         
  -6   0  20         84.54         65.56        13.66 o                         
  -5   0  20       1286.73       1302.42        47.96 o                         
  -4   0  20        154.32        125.33         9.76 o                         
  -3   0  20        217.24        220.21         8.65 o                         
  -2   0  20       3310.34       3388.24        84.39 o                         
  -1   0  20        138.75        149.27         8.45 o                         
   0   0  20        191.28        179.18         8.24 o                         
   1   0  20        738.40        770.09        23.25 o                         
   2   0  20        324.12        376.21        15.21 o                         
   3   0  20        796.53        803.82        25.30 o                         
   4   0  20        141.35        153.71        12.81 o                         
   5   0  20        152.21        141.16        15.06 o                         
   6   0  20        104.00         76.42        14.49 o                         
  -7   1  20         30.07         27.26        10.98 o                         
  -6   1  20        126.96        132.33        10.92 o                         
  -5   1  20         40.54         19.91         5.93 o                         
  -4   1  20        874.80        926.90        36.40 o                         
  -3   1  20        143.53        117.46         8.75 o                         
  -2   1  20        412.99        405.13        21.81 o                         
  -1   1  20        325.07        306.62        18.84 o                         
   0   1  20       1361.86       1373.76        26.14 o                         
   1   1  20        311.32        312.63         9.62 o                         
   2   1  20        625.91        596.90        14.50 o                         
   3   1  20        296.43        312.90        10.44 o                         
   4   1  20        426.28        452.66        15.81 o                         
   5   1  20        143.93        137.90        11.60 o                         
   6   1  20         87.27         74.36        10.88 o                         
  -6   2  20        527.99        522.64        26.61 o                         
  -5   2  20         88.54         58.50         8.27 o                         
  -4   2  20        123.14        127.51        17.76 o                         
  -3   2  20       2748.80       2764.99        74.70 o                         
  -2   2  20         56.00         56.35         6.91 o                         
  -1   2  20        624.44        582.29        16.59 o                         
   0   2  20        142.52        138.85         6.15 o                         
   1   2  20        452.30        415.57        13.89 o                         
   2   2  20        871.15        845.06        22.18 o                         
   3   2  20         24.48         17.63         5.34 o                         
   4   2  20        163.54        179.92        10.67 o                         
   5   2  20         12.33          7.01         6.22 o                         
  -5   3  20         27.45         43.89        10.95 o                         
  -4   3  20         16.88          8.43         8.69 o                         
  -3   3  20         27.99         31.21         6.87 o                         
  -2   3  20         46.69         48.89         9.04 o                         
  -1   3  20        223.96        183.59        12.37 o                         
   0   3  20         45.56         45.91         7.12 o                         
   1   3  20        192.05        182.48        11.86 o                         
   2   3  20         65.67         68.50         7.77 o                         
   3   3  20        236.85        251.98        15.08 o                         
   4   3  20         41.65         46.87        10.16 o                         
  -4   4  20         55.52         46.58        25.86 o                         
  -3   4  20         10.33          9.25        12.97 o                         
  -2   4  20        124.50        177.20        28.78 o                         
  -1   4  20         75.94         84.39        20.20 o                         
   0   4  20        188.33        181.51        18.76 o                         
   1   4  20         29.35         49.31        10.89 o                         
   2   4  20        100.65        128.94        17.91 o                         
   3   4  20        242.22        249.72        42.23 o                         
  -7   1  21         58.07         44.86        20.64 o                         
  -6   1  21        183.80        197.93        12.95 o                         
  -5   1  21         19.19         17.84         5.97 o                         
  -4   1  21        266.61        287.82        15.19 o                         
  -3   1  21          4.30          0.00         5.07 o                         
  -2   1  21        119.66        113.89         8.56 o                         
  -1   1  21        586.00        584.86        12.99 o                         
   0   1  21         94.65        107.79         5.32 o                         
   1   1  21        273.48        282.64         9.36 o                         
   2   1  21          0.91          5.56         3.20 o                         
   3   1  21        260.09        264.83        10.04 o                         
   4   1  21        686.52        673.41        19.98 o                         
   5   1  21         27.73         20.62         7.40 o                         
   6   1  21        181.33        208.30        16.21 o                         
  -6   2  21         65.93         75.32        11.78 o                         
  -5   2  21         36.37         35.77         7.78 o                         
  -4   2  21        816.02        787.51        29.68 o                         
  -3   2  21        183.78        147.82        30.64 o                         
  -2   2  21         83.92         86.47        12.92 o                         
  -1   2  21        114.69        124.50         9.56 o                         
   0   2  21        517.34        529.81        12.98 o                         
   1   2  21         72.52         69.61         5.21 o                         
   2   2  21        162.98        167.81         9.36 o                         
   3   2  21         17.56         19.37         5.30 o                         
   4   2  21        155.20        163.99        13.48 o                         
   5   2  21         19.35         13.90         7.23 o                         
  -5   3  21         52.84         57.43        12.44 o                         
  -4   3  21         38.42         28.38         9.53 o                         
  -3   3  21          2.92          4.63         4.96 o                         
  -2   3  21        277.19        281.76        14.69 o                         
  -1   3  21        673.58        617.39        23.44 o                         
   0   3  21        311.01        297.27        15.30 o                         
   1   3  21        324.11        294.14        15.40 o                         
   2   3  21        174.61        172.47        11.10 o                         
   3   3  21         85.44         93.60         8.63 o                         
   4   3  21          7.99          7.67         8.29 o                         
  -4   4  21        122.08        152.35        36.94 o                         
  -3   4  21         23.13         67.46        37.10 o                         
  -2   4  21         82.56         94.03        21.37 o                         
  -1   4  21        199.30        175.54        27.76 o                         
   0   4  21        158.86        143.76        16.83 o                         
   1   4  21        105.12        105.28        13.60 o                         
   2   4  21        136.06        152.50        19.80 o                         
   3   4  21         59.19         67.56        12.69 o                         
  -7   0  22        105.41        111.66        24.75 o                         
  -6   0  22        142.44        108.73        15.49 o                         
  -5   0  22         30.15         43.58         7.81 o                         
  -4   0  22        289.48        291.35        17.83 o                         
  -3   0  22        935.47        891.82        27.46 o                         
  -2   0  22        712.65        708.57        26.48 o                         
  -1   0  22       1414.39       1525.42        45.65 o                         
   0   0  22        570.92        572.98        20.82 o                         
   1   0  22        806.44        887.02        26.57 o                         
   2   0  22       1861.11       1944.10        52.96 o                         
   3   0  22        151.61        138.47        10.77 o                         
   4   0  22         42.92         33.83         7.91 o                         
   5   0  22        664.99        638.36        30.95 o                         
   6   0  22          2.20        109.20        30.63 o                         
  -6   1  22        286.97        282.85        17.99 o                         
  -5   1  22        120.86        118.10        10.04 o                         
  -4   1  22       2263.39       2256.19        67.50 o                         
  -3   1  22         84.97         64.82         8.15 o                         
  -2   1  22        477.88        459.78        18.95 o                         
  -1   1  22        652.26        669.17        14.83 o                         
   0   1  22        922.60        938.81        21.43 o                         
   1   1  22        227.32        228.49         8.83 o                         
   2   1  22       1288.73       1274.86        28.05 o                         
   3   1  22         88.13         88.61         7.96 o                         
   4   1  22        414.56        419.58        15.38 o                         
   5   1  22         98.54        109.95        11.87 o                         
  -6   2  22        137.10        121.02        13.88 o                         
  -5   2  22         18.44         11.77         9.02 o                         
  -4   2  22         57.83         44.19         7.68 o                         
  -3   2  22        458.61        473.33        22.20 o                         
  -2   2  22        626.38        634.32        22.04 o                         
  -1   2  22        142.08        129.88         8.34 o                         
   0   2  22         76.72         77.49         5.30 o                         
   1   2  22         27.73         32.51         4.31 o                         
   2   2  22         36.92         35.40         5.41 o                         
   3   2  22        348.40        316.07        14.11 o                         
   4   2  22         95.33         84.96         9.19 o                         
   5   2  22          7.04          6.54         7.10 o                         
  -5   3  22        240.82        270.93        22.91 o                         
  -4   3  22        117.83         97.47        10.49 o                         
  -3   3  22         76.35         69.88         7.78 o                         
  -2   3  22        290.68        274.94        15.13 o                         
  -1   3  22        325.05        301.21        28.04 o                         
   0   3  22        366.61        347.04        16.79 o                         
   1   3  22        192.87        177.61        12.16 o                         
   2   3  22        127.40        136.72         9.36 o                         
   3   3  22         56.04         52.47         8.37 o                         
   4   3  22        109.52        109.87        13.64 o                         
  -3   4  22        177.45        152.67        32.91 o                         
  -2   4  22        495.25        486.73        42.23 o                         
  -1   4  22         13.46         23.41        14.41 o                         
   0   4  22        416.94        388.69        27.25 o                         
   1   4  22        229.26        290.55        21.01 o                         
   2   4  22        187.13        201.75        28.06 o                         
  -6   1  23         55.35         36.35        10.11 o                         
  -5   1  23         36.08         29.72         6.66 o                         
  -4   1  23        498.28        512.03        21.47 o                         
  -3   1  23        507.82        527.07        23.16 o                         
  -2   1  23          1.00          1.95         3.72 o                         
  -1   1  23        291.60        290.66         8.51 o                         
   0   1  23        259.74        264.34         9.14 o                         
   1   1  23        654.89        649.21        16.27 o                         
   2   1  23        373.11        366.37        12.72 o                         
   3   1  23         28.40         35.13         5.22 o                         
   4   1  23         22.81         23.43         5.50 o                         
   5   1  23          1.97          1.37         5.32 o                         
  -6   2  23          1.02          5.59         9.36 o                         
  -5   2  23         38.67         37.97        10.64 o                         
  -4   2  23        236.12        204.79        20.02 o                         
  -3   2  23         45.80         44.93         8.06 o                         
  -2   2  23        158.72        184.51         9.40 o                         
  -1   2  23        212.08        225.24        10.86 o                         
   0   2  23        120.81        127.17         6.66 o                         
   1   2  23        191.11        219.53        13.21 o                         
   2   2  23        130.33        140.06         8.92 o                         
   3   2  23        194.28        209.44        11.86 o                         
   4   2  23         72.40         76.22         9.91 o                         
   5   2  23         55.69         66.15        12.97 o                         
  -5   3  23        131.10        151.18        18.17 o                         
  -4   3  23        199.02        172.90        14.19 o                         
  -3   3  23        140.00        129.20        17.33 o                         
  -2   3  23         24.10         24.20         6.21 o                         
  -1   3  23         47.11         44.92         7.60 o                         
   0   3  23         61.01         71.75         8.63 o                         
   1   3  23        194.18        160.31        12.21 o                         
   2   3  23        503.02        525.91        17.66 o                         
   3   3  23         50.00         56.35         9.75 o                         
   4   3  23         70.41         67.13        11.84 o                         
  -3   4  23        168.71        188.38        40.02 o                         
  -2   4  23        293.20        307.68        96.49 o                         
  -1   4  23        562.70        501.82        42.46 o                         
   0   4  23         37.99         57.92        13.08 o                         
   1   4  23         58.64         74.58        12.21 o                         
   2   4  23        422.85        479.17        36.64 o                         
  -6   0  24         56.24         83.83        17.79 o                         
  -5   0  24        764.60        812.86        47.53 o                         
  -4   0  24        240.39        240.24        15.82 o                         
  -3   0  24        800.25        773.81        28.84 o                         
  -2   0  24        415.21        360.60        16.56 o                         
  -1   0  24         48.79         47.36         6.40 o                         
   0   0  24        470.23        497.06        19.66 o                         
   1   0  24         44.49         39.08         5.98 o                         
   2   0  24         62.43         69.15         9.22 o                         
   3   0  24        565.16        606.68        22.35 o                         
   4   0  24        453.03        555.52        30.96 o                         
   5   0  24        808.82        831.42        37.54 o                         
  -6   1  24         66.12         75.50        14.19 o                         
  -5   1  24        211.80        197.74        19.57 o                         
  -4   1  24        196.04        157.31        12.63 o                         
  -3   1  24        186.20        163.07        12.36 o                         
  -2   1  24        498.39        449.51        16.26 o                         
  -1   1  24        453.01        435.04        11.18 o                         
   0   1  24        569.63        566.41        15.01 o                         
   1   1  24         95.80        104.73         6.77 o                         
   2   1  24        292.64        292.48        11.43 o                         
   3   1  24        156.99        181.67        10.58 o                         
   4   1  24        188.38        174.79        10.45 o                         
   5   1  24        143.69        132.71        11.04 o                         
  -6   2  24        193.72        178.47        18.37 o                         
  -5   2  24         57.57         68.90        13.88 o                         
  -4   2  24        520.06        561.97        26.41 o                         
  -3   2  24        112.21        115.11        14.32 o                         
  -2   2  24         22.92         15.04         5.34 o                         
  -1   2  24       1449.29       1447.29        37.91 o                         
   0   2  24        835.99        799.21        19.27 o                         
   1   2  24        817.46        812.93        21.25 o                         
   2   2  24        306.92        319.99        15.63 o                         
   3   2  24         23.22         29.26         6.30 o                         
   4   2  24        539.93        567.87        25.54 o                         
   5   2  24         41.54         55.24        10.20 o                         
  -5   3  24         48.40         43.98        25.87 o                         
  -4   3  24         13.06         11.35        10.50 o                         
  -3   3  24         12.23         20.22         9.90 o                         
  -2   3  24        420.10        362.97        25.93 o                         
  -1   3  24         24.83         14.48         6.56 o                         
   0   3  24         17.55         23.04         7.03 o                         
   1   3  24         57.78         50.14         7.34 o                         
   2   3  24          5.52          7.55         5.78 o                         
   3   3  24         11.91         11.16         7.50 o                         
   4   3  24         65.51         60.24        11.75 o                         
  -3   4  24         75.55         56.69        27.51 o                         
  -2   4  24        107.81        103.61        18.64 o                         
  -1   4  24         13.83         23.74        14.73 o                         
   0   4  24        248.20        256.05        23.19 o                         
   1   4  24        136.37        140.04        15.62 o                         
   2   4  24          7.48          9.96        11.08 o                         
  -6   1  25        270.29        263.72        32.39 o                         
  -5   1  25        176.79        149.76        11.91 o                         
  -4   1  25         87.76         61.44         9.05 o                         
  -3   1  25        689.21        702.65        29.11 o                         
  -2   1  25        281.67        280.52        13.24 o                         
  -1   1  25        423.59        445.11        18.94 o                         
   0   1  25         30.76         33.54         4.41 o                         
   1   1  25         48.75         53.96         7.84 o                         
   2   1  25        460.43        449.19        14.22 o                         
   3   1  25         27.55         33.29         6.38 o                         
   4   1  25         91.68         79.10         9.41 o                         
   5   1  25        107.87         89.98        11.52 o                         
  -5   2  25         39.13         45.28        11.49 o                         
  -4   2  25        379.67        423.41        29.29 o                         
  -3   2  25         51.53         29.85        13.49 o                         
  -2   2  25         65.10         58.79        13.88 o                         
  -1   2  25        424.55        420.27        22.50 o                         
   0   2  25          1.72          6.88         3.59 o                         
   1   2  25        100.61        109.31        13.18 o                         
   2   2  25        310.74        293.17        23.16 o                         
   3   2  25        151.85        185.11        15.42 o                         
   4   2  25         60.47         55.33         9.40 o                         
  -4   3  25         19.96         14.36        20.40 o                         
  -3   3  25         94.68         95.80        13.36 o                         
  -2   3  25        969.08        908.23        36.14 o                         
  -1   3  25          7.48         12.94         5.94 o                         
   0   3  25        209.74        231.43        11.98 o                         
   1   3  25        428.92        416.65        17.03 o                         
   2   3  25        103.55         89.89        18.42 o                         
   3   3  25        439.94        424.39        21.59 o                         
  -2   4  25        201.79        160.31        34.24 o                         
  -1   4  25         43.40         12.37        24.20 o                         
   0   4  25          0.03          3.34        10.51 o                         
   1   4  25         60.38         77.99        19.39 o                         
  -6   0  26          3.88          3.05        10.16 o                         
  -5   0  26        229.46        259.01        17.90 o                         
  -4   0  26        137.62        141.98        12.70 o                         
  -3   0  26        981.94        943.76        34.48 o                         
  -2   0  26        205.72        221.47        16.11 o                         
  -1   0  26         70.16         70.13         8.43 o                         
   0   0  26        734.63        772.27        27.89 o                         
   1   0  26       1183.76       1244.09        41.53 o                         
   2   0  26         19.57         24.94         9.15 o                         
   3   0  26       1747.51       1781.47        48.66 o                         
   4   0  26         28.37         28.32         9.09 o                         
   5   0  26        735.20        770.15        46.15 o                         
  -6   1  26         12.12         21.94         7.26 o                         
  -5   1  26         18.39         15.12         6.96 o                         
  -4   1  26         80.32         49.41         8.60 o                         
  -3   1  26        113.34        113.30         8.39 o                         
  -2   1  26        301.14        307.36        15.29 o                         
  -1   1  26        351.84        371.17        12.27 o                         
   0   1  26        145.91        157.52         7.81 o                         
   1   1  26         36.74         36.10         5.31 o                         
   2   1  26        445.38        473.10        15.86 o                         
   3   1  26         23.62         22.68         6.31 o                         
   4   1  26         59.48         63.48         8.78 o                         
   5   1  26          0.42          7.04         7.30 o                         
  -5   2  26         60.26         46.84        11.68 o                         
  -4   2  26         23.79          1.73         9.84 o                         
  -3   2  26        850.94        879.79        35.28 o                         
  -2   2  26         72.51         60.61        16.38 o                         
  -1   2  26        530.62        546.59        16.40 o                         
   0   2  26         16.84         22.51         4.33 o                         
   1   2  26        131.34        122.52         7.56 o                         
   2   2  26        389.02        378.09        15.83 o                         
   3   2  26         30.26         32.17         8.05 o                         
   4   2  26         84.74         63.38        10.80 o                         
  -4   3  26         15.13         15.06        10.68 o                         
  -3   3  26        100.54         79.89        13.60 o                         
  -2   3  26         26.47         27.41         8.27 o                         
  -1   3  26         54.86         68.17        10.80 o                         
   0   3  26          3.07         11.62         5.08 o                         
   1   3  26         12.81         32.77         8.89 o                         
   2   3  26         34.75         41.86         8.63 o                         
   3   3  26         74.97         89.70        15.77 o                         
  -2   4  26          5.48          0.00        22.12 o                         
  -1   4  26        186.39        128.79        57.73 o                         
   0   4  26         29.41         29.90        12.31 o                         
  -6   1  27        180.34        198.63        15.93 o                         
  -5   1  27        144.57        142.07        31.64 o                         
  -4   1  27          6.01         11.38         5.98 o                         
  -3   1  27       1196.23       1219.09        45.48 o                         
  -2   1  27        676.34        668.93        20.58 o                         
  -1   1  27        200.19        192.81         8.91 o                         
   0   1  27        833.61        836.08        22.69 o                         
   1   1  27         63.19         72.50         7.44 o                         
   2   1  27        473.09        486.20        16.55 o                         
   3   1  27         48.86         56.33         7.66 o                         
   4   1  27          0.01          3.95         6.19 o                         
  -5   2  27         25.49         15.47        10.74 o                         
  -4   2  27         16.31          7.54         9.90 o                         
  -3   2  27        179.29        183.75        14.64 o                         
  -2   2  27         61.40         48.61        17.01 o                         
  -1   2  27         41.60         41.87         5.55 o                         
   0   2  27        283.95        258.67        10.18 o                         
   1   2  27         45.32         50.99         5.89 o                         
   2   2  27         13.61         18.75         7.66 o                         
   3   2  27        150.30        126.55        13.82 o                         
   4   2  27          9.99         17.17         8.33 o                         
  -4   3  27        148.79        183.69        36.93 o                         
  -3   3  27         21.83          2.11        12.70 o                         
  -2   3  27        439.95        453.96        23.83 o                         
  -1   3  27         89.57         86.72         8.84 o                         
   0   3  27         16.36         60.05         7.28 o                         
   1   3  27        683.14        641.77        28.82 o                         
   2   3  27         83.81         84.46        10.85 o                         
   3   3  27        333.98        353.11        20.65 o                         
  -6   0  28        742.84        813.47        57.19 o                         
  -5   0  28         28.54         20.62         8.38 o                         
  -4   0  28       2586.76       2821.52       112.29 o                         
  -3   0  28        254.22        271.30        15.24 o                         
  -2   0  28         93.19         68.50         8.61 o                         
  -1   0  28       2016.90       2134.96        72.32 o                         
   0   0  28         63.31         71.85        10.22 o                         
   1   0  28       2047.98       2129.04        65.83 o                         
   2   0  28         84.27         72.13        10.92 o                         
   3   0  28         41.73         43.02         9.79 o                         
   4   0  28        192.18        196.44        23.35 o                         
  -5   1  28          0.45          8.62         6.43 o                         
  -4   1  28         45.70         43.38         6.60 o                         
  -3   1  28        130.80        117.45        10.52 o                         
  -2   1  28        231.47        216.56        10.27 o                         
  -1   1  28        223.05        222.51        10.12 o                         
   0   1  28        911.03        901.63        24.35 o                         
   1   1  28         15.11         14.73         5.34 o                         
   2   1  28        378.97        402.48        19.68 o                         
   3   1  28        323.95        298.67        14.76 o                         
   4   1  28        109.07        105.20        11.74 o                         
  -5   2  28        247.27        212.97        22.23 o                         
  -4   2  28         76.13         59.40        13.81 o                         
  -3   2  28        917.73        908.21        37.81 o                         
  -2   2  28        121.67        127.63        16.94 o                         
  -1   2  28         11.42          7.14         4.91 o                         
   0   2  28        607.87        655.52        27.18 o                         
   1   2  28         41.48         44.77         6.48 o                         
   2   2  28        225.38        228.28        15.21 o                         
   3   2  28        225.73        228.89        18.96 o                         
   4   2  28         65.44         56.24        12.10 o                         
  -4   3  28          8.40          1.11        24.83 o                         
  -3   3  28        107.27         99.86        29.70 o                         
  -2   3  28         81.35         76.98        14.73 o                         
  -1   3  28         87.30         88.80        10.47 o                         
   0   3  28         30.58         51.50         7.55 o                         
   1   3  28         33.48         61.97        11.47 o                         
   2   3  28         21.71         20.29         8.62 o                         
  -5   1  29        309.97        313.82        21.10 o                         
  -4   1  29        138.05        121.83         9.75 o                         
  -3   1  29          3.16          4.16         5.51 o                         
  -2   1  29         68.44         60.79         8.62 o                         
  -1   1  29          5.90          8.44         4.53 o                         
   0   1  29        594.86        592.14        18.57 o                         
   1   1  29        139.11        128.29         9.41 o                         
   2   1  29        152.70        149.26        11.88 o                         
   3   1  29        257.91        329.28        28.28 o                         
   4   1  29         94.42        101.35        11.81 o                         
  -5   2  29        107.68         95.42        16.69 o                         
  -4   2  29        105.58         96.98        16.14 o                         
  -3   2  29         13.46          8.38        10.71 o                         
  -2   2  29         86.45         79.92         8.93 o                         
  -1   2  29        307.03        291.68        13.48 o                         
   0   2  29        147.53        150.50        10.60 o                         
   1   2  29         72.42         71.92         8.67 o                         
   2   2  29         37.72         41.66         8.39 o                         
   3   2  29        138.40        117.72        12.30 o                         
  -3   3  29        407.87        458.67        55.51 o                         
  -2   3  29         48.83         44.97        13.20 o                         
  -1   3  29        253.62        207.22        15.46 o                         
   0   3  29        120.26        121.76        11.32 o                         
   1   3  29        143.30        155.23        18.25 o                         
   2   3  29        133.56        192.02        30.38 o                         
  -5   0  30         87.77         94.90        12.36 o                         
  -4   0  30         77.98         62.21        12.57 o                         
  -3   0  30          3.87         16.12         7.66 o                         
  -2   0  30        577.53        581.23        25.28 o                         
  -1   0  30        909.13        950.94        37.10 o                         
   0   0  30         37.89         47.29         9.93 o                         
   1   0  30        666.21        718.50        30.35 o                         
   2   0  30        111.00        110.22        17.04 o                         
   3   0  30          8.73         18.74        10.42 o                         
   4   0  30         16.27         16.56        21.11 o                         
  -5   1  30        253.80        230.90        20.65 o                         
  -4   1  30        366.19        370.03        29.51 o                         
  -3   1  30        128.68        133.17         9.94 o                         
  -2   1  30        840.19        860.87        26.08 o                         
  -1   1  30         77.92         92.46         7.45 o                         
   0   1  30        408.87        454.07        16.19 o                         
   1   1  30         90.42        101.63         8.96 o                         
   2   1  30        305.80        309.19        18.74 o                         
   3   1  30        153.00        171.55        16.46 o                         
   4   1  30        179.15        162.40        16.39 o                         
  -4   2  30         55.76         34.37        22.06 o                         
  -3   2  30         33.17         19.51        29.97 o                         
  -2   2  30        283.38        305.75        24.33 o                         
  -1   2  30        351.30        389.79        15.05 o                         
   0   2  30        180.43        180.59        12.35 o                         
   1   2  30         29.44         27.43         6.93 o                         
   2   2  30        127.78        104.85        10.72 o                         
   3   2  30        198.23        159.67        14.23 o                         
  -3   3  30         63.91        109.19        30.69 o                         
  -2   3  30        169.86        182.66        20.92 o                         
  -1   3  30        107.97        114.76        12.42 o                         
   0   3  30          0.08         10.17         9.01 o                         
   1   3  30         23.19         12.45        10.49 o                         
  -5   1  31          9.67         13.50         7.45 o                         
  -4   1  31          0.03          7.50         7.06 o                         
  -3   1  31        169.06        143.01        10.75 o                         
  -2   1  31         45.01         48.38         6.46 o                         
  -1   1  31         13.23         17.73         6.49 o                         
   0   1  31         12.38         22.91         6.10 o                         
   1   1  31         26.75         26.80         6.75 o                         
   2   1  31        139.10        163.04        13.92 o                         
   3   1  31        297.63        262.07        19.62 o                         
  -4   2  31         57.65         54.48        14.61 o                         
  -3   2  31         86.79         69.72        14.85 o                         
  -2   2  31        172.17        147.77        13.08 o                         
  -1   2  31          3.80         10.77         5.62 o                         
   0   2  31         59.96         59.77         8.75 o                         
   1   2  31         38.78         46.91        10.62 o                         
   2   2  31        160.33        146.29        13.02 o                         
   3   2  31         27.55         31.25         8.82 o                         
  -2   3  31        631.08        585.24        29.56 o                         
  -1   3  31         36.68         47.19        14.68 o                         
   0   3  31          8.56         23.42        10.34 o                         
   1   3  31         12.29         12.07        10.10 o                         
  -5   0  32        235.15        205.79        25.79 o                         
  -4   0  32        214.69        204.58        16.99 o                         
  -3   0  32        462.31        514.57        27.51 o                         
  -2   0  32        217.63        227.40        22.17 o                         
  -1   0  32         25.28         37.92         8.98 o                         
   0   0  32          3.39          0.00         8.02 o                         
   1   0  32       1763.21       1808.95        84.41 o                         
   2   0  32        777.99        787.02        34.16 o                         
   3   0  32          0.24          5.93        10.62 o                         
  -4   1  32         14.23          9.20         7.71 o                         
  -3   1  32        165.75        168.38        11.52 o                         
  -2   1  32        306.56        321.86        15.75 o                         
  -1   1  32         19.87         18.60         5.68 o                         
   0   1  32        241.55        238.72        12.87 o                         
   1   1  32         80.07         88.56         9.82 o                         
   2   1  32        198.09        211.26        15.84 o                         
   3   1  32         63.70         41.01        10.98 o                         
  -4   2  32        124.66        119.40        18.71 o                         
  -3   2  32        265.19        269.15        26.32 o                         
  -2   2  32         38.25         30.37         8.82 o                         
  -1   2  32         57.23         59.51         7.44 o                         
   0   2  32         43.37         67.55         9.38 o                         
   1   2  32         17.21         17.42         9.34 o                         
   2   2  32        226.12        216.98        25.78 o                         
  -1   3  32         25.67         19.75        12.70 o                         
   0   3  32          7.91         15.53        13.52 o                         
  -4   1  33        178.64        163.72        14.02 o                         
  -3   1  33         91.55         87.05        15.46 o                         
  -2   1  33         42.51         41.95         7.62 o                         
  -1   1  33        357.01        383.18        16.90 o                         
   0   1  33        801.19        850.04        26.43 o                         
   1   1  33         17.82         13.77         7.58 o                         
   2   1  33         47.44         38.49        12.94 o                         
   3   1  33         21.69         29.07        11.17 o                         
  -3   2  33         27.41         22.17        14.68 o                         
  -2   2  33         49.88         62.31        10.72 o                         
  -1   2  33          2.90         11.21         6.94 o                         
   0   2  33        327.92        317.66        41.58 o                         
   1   2  33          4.16         10.91         9.11 o                         
   2   2  33         61.36         50.33        11.59 o                         
  -4   0  34         37.88         29.43        14.56 o                         
  -3   0  34        279.15        251.34        27.05 o                         
  -2   0  34        104.71         66.52        12.75 o                         
  -1   0  34        692.13        725.01        41.13 o                         
   0   0  34         38.97         37.75        14.19 o                         
   1   0  34        240.36        248.73        26.06 o                         
   2   0  34         59.68         87.60        19.03 o                         
  -4   1  34         95.94         72.99        10.72 o                         
  -3   1  34        130.02        102.13        10.04 o                         
  -2   1  34         57.45         47.61         8.14 o                         
  -1   1  34         27.51         51.14         8.78 o                         
   0   1  34         98.53        103.47        12.19 o                         
   1   1  34        238.93        215.80        16.65 o                         
   2   1  34         11.72         16.15         9.58 o                         
  -3   2  34         25.83         34.41        10.38 o                         
  -2   2  34        250.30        282.19        47.73 o                         
  -1   2  34         32.48         28.90         8.95 o                         
   0   2  34        221.96        216.33        17.66 o                         
   1   2  34         87.51         95.45        13.07 o                         
  -3   1  35          8.69          4.67         7.07 o                         
  -2   1  35        236.44        232.62        17.86 o                         
  -1   1  35         57.10         62.63        12.04 o                         
   0   1  35        169.69        168.40        15.73 o                         
   1   1  35         53.88         57.49        12.29 o                         
   2   1  35         58.87         57.44        15.52 o                         
  -2   2  35        149.49        153.10        15.59 o                         
  -1   2  35         71.30         92.39        15.30 o                         
   0   2  35         59.40         62.78        14.97 o                         
  -3   0  36        521.66        612.47        47.46 o                         
  -2   0  36         34.08         24.97        11.89 o                         
  -1   0  36        475.04        531.19        35.52 o                         
   0   0  36        333.84        335.58        30.22 o                         
   1   0  36        117.85        114.35        20.86 o                         
  -3   1  36         28.68         27.23         9.88 o                         
  -2   1  36          1.51          9.48         8.93 o                         
  -1   1  36         63.87         63.84        12.83 o                         
   0   1  36          0.63          4.60         8.80 o                         
   1   1  36         59.75         63.46        12.92 o                         
  -2   1  37         26.94         24.60        10.21 o                         
  -1   1  37         41.03         63.86        13.27 o                         
   0   1  37         10.16         10.85         9.69 o                         
  -1   0  38         56.56         80.46        17.49 o                         
                                                                                
